# Supplementary material for: 1,8-Bis(4-fluoro­benzo­yl)naphthalen-2,7-diyl dimethane­sulfonate
Source: Acta Crystallogr Sect E Struct Rep Online. 2013 Mar 16;69(Pt 4):o544. doi: 10.1107/S1600536813006788 (PMC3629596; doi:10.1107/S1600536813006788)
Supplement: Supplementary file 1 [file e-69-0o544-sup1.cif]

##############################################################################
#                                                                            #
# This CIF contains the data in a paper accepted for publication in          #
# Acta Crystallographica Section E. It conforms to the requirements of       #
# Notes for Authors for Acta Crystallographica Section E, and has been       #
# peer reviewed under the auspices of the IUCr Commission on Journals.       #
#                                                                            #
# Full details of the Crystallographic Information File format               #
# are given in the paper "The Crystallographic Information File (CIF):       #
# a New Standard Archive File for Crystallography" by S. R. Hall, F. H.      #
# Allen and I. D. Brown [Acta Cryst. (1991), A47, 655-685].                  #
#                                                                            #
# The current version of the core CIF dictionary is obtainable from          #
# ftp://ftp.iucr.org/pub/cif_core.dic.                                       #
#                                                                            #
# Software is freely available for graphical display of the structure(s)     #
# in this CIF. For information consult the CIF software page                 #
# http://www.iucr.org/resources/cif/software.                                #
#                                                                            #
# This file may be used for bona fide research purposes within the           #
# scientific community so long as proper attribution is given to the journal # 
# article from which it was obtained.                                        #
#                                                                            #
##############################################################################
data_I
_audit_creation_method     SHELXL-97
_chemical_name_systematic
;
1,8-Bis(4-fluorobenzoyl)naphthalen-2,7-diyl dimethanesulfonate
;
_chemical_name_common     ?
_chemical_formula_moiety     'C26 H18 F2 O8 S2'
_chemical_formula_sum     'C26 H18 F2 O8 S2'
_chemical_formula_iupac     'C26 H18 F2 O8 S2'
_chemical_formula_weight     560.52
_chemical_melting_point     ?
_symmetry_cell_setting     monoclinic
_symmetry_space_group_name_H-M     'C 2/c'
_symmetry_space_group_name_Hall     '-C 2yc'
loop_
    _symmetry_equiv_pos_as_xyz
    'x, y, z'
    '-x, y, -z+1/2'
    'x+1/2, y+1/2, z'
    '-x+1/2, y+1/2, -z+1/2'
    '-x, -y, -z'
    'x, -y, z-1/2'
    '-x+1/2, -y+1/2, -z'
    'x+1/2, -y+1/2, z-1/2'
_cell_length_a     7.376(3)
_cell_length_b     16.468(7)
_cell_length_c     20.075(9)
_cell_angle_alpha     90.00
_cell_angle_beta     96.123(6)
_cell_angle_gamma     90.00
_cell_volume     2424.4(19)
_cell_formula_units_Z     4
_cell_measurement_reflns_used     2840
_cell_measurement_theta_min     2.68
_cell_measurement_theta_max     31.46
_cell_measurement_temperature     173(2)
_exptl_crystal_description     block
_exptl_crystal_colour     colorless
_exptl_crystal_size_max     0.10
_exptl_crystal_size_mid     0.10
_exptl_crystal_size_min     0.05
_exptl_crystal_density_diffrn     1.536
_exptl_crystal_density_meas     ?
_exptl_crystal_density_method     'not measured'
_exptl_crystal_F_000     1152
_exptl_absorpt_coefficient_mu     0.287
_exptl_absorpt_correction_type     numerical
_exptl_absorpt_process_details
;
(NUMABS; Higashi, 1999)
;
_exptl_absorpt_correction_T_min     0.9449
_exptl_absorpt_correction_T_max     0.9449
_exptl_special_details
;
Spectroscopic data for the title compound:
^1^H NMR \d (500 MHz, DMSO-<i>d</i>~6~, 373 K): 3.05(6<i>H</i>, s),
7.16(4<i>H</i>, dd, <i>J</i>~H---H~ = 8.6 Hz, <i>J</i>~H---F~ = 8.6 Hz, Ar),
7.58(4<i>H</i>, dd, <i>J</i>~H---H~ = 8.6 Hz, <i>J</i>~H---F~ = 5.7 Hz, Ar),
7.78(2<i>H</i>, d, <i>J</i> = 9.2 Hz) 8.41(2<i>H</i>, d, <i>J</i> =
9.2 Hz)
p.p.m.
^13^C NMR \d (125 MHz, DMSO-<i>d</i>~6~, 373 K): 38.27, 114.98(d,
^2^<i>J</i>~C---F~ = 22.7 Hz), 120.49 127.19, 127.87, 130.29, 131.66(d,
^3^<i>J</i>~C---F~ = 9.5 Hz), 132.46, 133.68(d, ^4^<i>J</i>~C---F~ = 2.3 Hz),
145.61, 164.88(d, ^1^<i>J</i>~C---F~ = 253.1 Hz), 191.08 p.p.m.
IR (KBr): 1673 (C=O), 1594, 1505 (Ar, naphthalene), 1354, 1169 (--SO~2~--)
cm^-1^.
HRMS (<i>m/z</i>): [<i>M</i> + H]^+^ calcd for C~26~H~19~F~2~O~8~S~2~, 561.0489
found, 561.0459
;
_diffrn_ambient_temperature     173(2)
_diffrn_radiation_type     MoK\a
_diffrn_radiation_wavelength     0.71070
_diffrn_radiation_source     'rotating anode'
_diffrn_radiation_monochromator     graphite
_diffrn_measurement_device_type     'Rigaku Saturn70'
_diffrn_measurement_method     \w
_diffrn_detector_area_resol_mean     7.314
_diffrn_reflns_number     8755
_diffrn_reflns_av_R_equivalents     0.0736
_diffrn_reflns_av_sigmaI/netI     0.0698
_diffrn_reflns_theta_min     3.04
_diffrn_reflns_theta_max     26.00
_diffrn_reflns_theta_full     26.00
_diffrn_measured_fraction_theta_max     0.992
_diffrn_measured_fraction_theta_full     0.992
_diffrn_reflns_limit_h_min     -9
_diffrn_reflns_limit_h_max     9
_diffrn_reflns_limit_k_min     -20
_diffrn_reflns_limit_k_max     16
_diffrn_reflns_limit_l_min     -17
_diffrn_reflns_limit_l_max     24
_refine_special_details
;
Refinement of <i>F</i>^2^ against ALL reflections. The weighted <i>R</i>-factor
<i>wR</i> and goodness of fit <i>S</i> are based on <i>F</i>^2^, conventional
<i>R</i>-factors <i>R</i> are based on <i>F</i>, with <i>F</i> set to zero for
negative <i>F</i>^2^. The threshold expression of <i>F</i>^2^ >
\s(<i>F</i>^2^) is used only for calculating <i>R</i>-factors(gt) <i>etc</i>.
and is not relevant to the choice of reflections for refinement.
<i>R</i>-factors based on <i>F</i>^2^ are statistically about twice as large
as those based on <i>F</i>, and <i>R</i>- factors based on ALL data will be
even larger.
;
_reflns_number_total     2360
_reflns_number_gt     1617
_reflns_threshold_expression     I>2sigma(I)
_refine_ls_structure_factor_coef     Fsqd
_refine_ls_matrix_type     full
_refine_ls_R_factor_all     0.0860
_refine_ls_R_factor_gt     0.0526
_refine_ls_wR_factor_gt     0.1063
_refine_ls_wR_factor_ref     0.1197
_refine_ls_goodness_of_fit_ref     1.033
_refine_ls_restrained_S_all     1.033
_refine_ls_number_reflns     2360
_refine_ls_number_parameters     173
_refine_ls_number_restraints     0
_refine_ls_hydrogen_treatment     constr
_refine_ls_weighting_scheme     calc
_refine_ls_weighting_details
         'calc w=1/[\s^2^(Fo^2^)+(0.0523P)^2^+1.1088P] where P=(Fo^2^+2Fc^2^)/3'
_atom_sites_solution_hydrogens     geom
_atom_sites_solution_primary     direct
_atom_sites_solution_secondary     difmap
_refine_ls_shift/su_max     0.000
_refine_ls_shift/su_mean     0.000
_refine_diff_density_max     0.285
_refine_diff_density_min     -0.333
_refine_ls_extinction_method     none
_refine_ls_extinction_coef     ?
loop_
    _atom_type_symbol
    _atom_type_description
    _atom_type_scat_dispersion_real
    _atom_type_scat_dispersion_imag
    _atom_type_scat_source
    'C' 'C' 0.0033 0.0016
                         'International Tables Vol C Tables 4.2.6.8 and 6.1.1.4'
    'H' 'H' 0.0000 0.0000
                         'International Tables Vol C Tables 4.2.6.8 and 6.1.1.4'
    'F' 'F' 0.0171 0.0103
                         'International Tables Vol C Tables 4.2.6.8 and 6.1.1.4'
    'O' 'O' 0.0106 0.0060
                         'International Tables Vol C Tables 4.2.6.8 and 6.1.1.4'
    'S' 'S' 0.1246 0.1234
                         'International Tables Vol C Tables 4.2.6.8 and 6.1.1.4'
_computing_data_collection     'CrystalClear (Rigaku/MSC, 2006)'
_computing_cell_refinement     'CrystalClear (Rigaku/MSC, 2006)'
_computing_data_reduction     'CrystalClear (Rigaku/MSC, 2006)'
_computing_structure_solution
                                 '<i>Il Milione</i> (Burla <i>et al.</i>, 2007)'
_computing_structure_refinement     'SHELXL97 (Sheldrick, 2008)'
_computing_molecular_graphics     'ORTEPIII (Burnett & Johnson, 1996)'
_computing_publication_material     'SHELXL97 (Sheldrick, 2008)'
loop_
    _atom_site_type_symbol
    _atom_site_label
    _atom_site_fract_x
    _atom_site_fract_y
    _atom_site_fract_z
    _atom_site_U_iso_or_equiv
    _atom_site_adp_type
    _atom_site_calc_flag
    _atom_site_refinement_flags
    _atom_site_occupancy
    _atom_site_symmetry_multiplicity
    _atom_site_disorder_assembly
    _atom_site_disorder_group
    S S1 -0.00621(10) 1.00592(5) 0.39209(3) 0.0260(2) Uani d . 1 1 . .
    F F1 0.5336(3) 0.76896(12) 0.54084(9) 0.0563(6) Uani d . 1 1 . .
    O O1 0.2861(3) 0.85653(12) 0.23844(9) 0.0294(5) Uani d . 1 1 . .
    O O2 0.0714(2) 0.99090(12) 0.32145(9) 0.0256(5) Uani d . 1 1 . .
    O O3 -0.1713(3) 1.05050(13) 0.38002(10) 0.0373(6) Uani d . 1 1 . .
    O O4 0.1377(3) 1.03864(14) 0.43763(10) 0.0374(6) Uani d . 1 1 . .
    C C1 0.3544(4) 0.99010(16) 0.27833(12) 0.0195(6) Uani d . 1 1 . .
    C C2 0.2189(4) 1.03558(17) 0.30114(12) 0.0223(6) Uani d . 1 1 . .
    C C3 0.2174(4) 1.12042(17) 0.30137(13) 0.0270(7) Uani d . 1 1 . .
    H H3 0.1209 1.1497 0.3181 0.032 Uiso calc R 1 1 . .
    C C4 0.3583(4) 1.15977(17) 0.27698(13) 0.0270(7) Uani d . 1 1 . .
    H H4 0.3617 1.2174 0.2781 0.032 Uiso calc R 1 1 . .
    C C5 0.5000 1.1169(2) 0.2500 0.0226(9) Uani d S 1 2 . .
    C C6 0.5000 1.0305(2) 0.2500 0.0195(8) Uani d S 1 2 . .
    C C7 0.3417(4) 0.89907(17) 0.28618(13) 0.0219(6) Uani d . 1 1 . .
    C C8 0.3937(4) 0.86527(16) 0.35419(13) 0.0213(6) Uani d . 1 1 . .
    C C9 0.3690(4) 0.78286(17) 0.36579(14) 0.0304(7) Uani d . 1 1 . .
    H H9 0.3199 0.7488 0.3301 0.036 Uiso calc R 1 1 . .
    C C10 0.4155(5) 0.75000(19) 0.42896(15) 0.0388(8) Uani d . 1 1 . .
    H H10 0.3986 0.6938 0.4372 0.047 Uiso calc R 1 1 . .
    C C11 0.4865(4) 0.8008(2) 0.47904(15) 0.0351(8) Uani d . 1 1 . .
    C C12 0.5127(4) 0.88178(19) 0.46988(14) 0.0299(7) Uani d . 1 1 . .
    H H12 0.5618 0.9151 0.5060 0.036 Uiso calc R 1 1 . .
    C C13 0.4663(4) 0.91447(17) 0.40671(13) 0.0247(6) Uani d . 1 1 . .
    H H13 0.4841 0.9707 0.3993 0.030 Uiso calc R 1 1 . .
    C C14 -0.0504(4) 0.90554(19) 0.41094(15) 0.0326(7) Uani d . 1 1 . .
    H H14A 0.0650 0.8761 0.4204 0.039 Uiso calc R 1 1 . .
    H H14B -0.1230 0.8803 0.3727 0.039 Uiso calc R 1 1 . .
    H H14C -0.1182 0.9034 0.4503 0.039 Uiso calc R 1 1 . .
loop_
    _atom_site_aniso_label
    _atom_site_aniso_U_11
    _atom_site_aniso_U_22
    _atom_site_aniso_U_33
    _atom_site_aniso_U_12
    _atom_site_aniso_U_13
    _atom_site_aniso_U_23
    S1 0.0244(4) 0.0338(4) 0.0201(4) -0.0002(3) 0.0045(3) -0.0043(3)
    F1 0.0860(17) 0.0496(13) 0.0301(11) -0.0009(11) -0.0096(10) 0.0191(9)
    O1 0.0402(13) 0.0252(11) 0.0221(11) -0.0055(9) 0.0005(9) -0.0037(9)
    O2 0.0245(11) 0.0340(12) 0.0192(10) -0.0037(9) 0.0057(8) -0.0036(8)
    O3 0.0278(12) 0.0429(14) 0.0423(13) 0.0088(10) 0.0089(10) -0.0026(10)
    O4 0.0337(13) 0.0553(15) 0.0230(11) -0.0083(11) 0.0018(9) -0.0107(10)
    C1 0.0243(14) 0.0216(14) 0.0119(13) -0.0008(12) -0.0008(10) -0.0005(10)
    C2 0.0225(15) 0.0302(16) 0.0147(14) 0.0001(12) 0.0039(11) 0.0012(11)
    C3 0.0312(17) 0.0274(16) 0.0225(15) 0.0098(13) 0.0027(12) -0.0010(12)
    C4 0.0344(17) 0.0197(15) 0.0256(16) 0.0048(13) -0.0027(13) 0.0013(12)
    C5 0.029(2) 0.019(2) 0.018(2) 0.000 -0.0023(16) 0.000
    C6 0.023(2) 0.019(2) 0.0150(19) 0.000 -0.0042(15) 0.000
    C7 0.0201(15) 0.0236(15) 0.0227(15) -0.0013(12) 0.0054(11) -0.0005(12)
    C8 0.0215(15) 0.0227(15) 0.0204(14) -0.0007(12) 0.0052(11) -0.0015(11)
    C9 0.0402(19) 0.0229(16) 0.0277(17) -0.0020(14) 0.0019(14) -0.0018(12)
    C10 0.058(2) 0.0225(17) 0.0354(19) 0.0004(16) 0.0031(16) 0.0061(14)
    C11 0.040(2) 0.040(2) 0.0248(17) 0.0024(15) 0.0031(14) 0.0109(14)
    C12 0.0302(17) 0.0371(19) 0.0215(15) -0.0033(14) -0.0021(12) -0.0007(13)
    C13 0.0252(16) 0.0214(15) 0.0271(16) -0.0017(12) 0.0014(12) 0.0023(12)
    C14 0.0346(18) 0.0398(19) 0.0246(16) 0.0004(14) 0.0076(13) 0.0011(13)
_geom_special_details
;
All e.s.d.'s (except the e.s.d. in the dihedral angle between two l.s. planes)
are estimated using the full covariance matrix. The cell e.s.d.'s are taken
into account individually in the estimation of e.s.d.'s in distances, angles
and torsion angles; correlations between e.s.d.'s in cell parameters are only
used when they are defined by crystal symmetry. An approximate (isotropic)
treatment of cell e.s.d.'s is used for estimating e.s.d.'s involving l.s.
planes.
;
loop_
    _geom_bond_atom_site_label_1
    _geom_bond_atom_site_label_2
    _geom_bond_site_symmetry_2
    _geom_bond_distance
    _geom_bond_publ_flag
    S1 O3 . 1.421(2) ?
    S1 O4 . 1.430(2) ?
    S1 O2 . 1.6040(19) ?
    S1 C14 . 1.735(3) ?
    F1 C11 . 1.357(3) ?
    O1 C7 . 1.222(3) ?
    O2 C2 . 1.409(3) ?
    C1 C2 . 1.366(4) ?
    C1 C6 . 1.432(3) ?
    C1 C7 . 1.511(4) ?
    C2 C3 . 1.397(4) ?
    C3 C4 . 1.359(4) ?
    C3 H3 . 0.9500 ?
    C4 C5 . 1.416(3) ?
    C4 H4 . 0.9500 ?
    C5 C4 2_655 1.416(3) ?
    C5 C6 . 1.422(5) ?
    C6 C1 2_655 1.432(3) ?
    C7 C8 . 1.486(4) ?
    C8 C13 . 1.391(4) ?
    C8 C9 . 1.392(4) ?
    C9 C10 . 1.388(4) ?
    C9 H9 . 0.9500 ?
    C10 C11 . 1.368(4) ?
    C10 H10 . 0.9500 ?
    C11 C12 . 1.363(4) ?
    C12 C13 . 1.387(4) ?
    C12 H12 . 0.9500 ?
    C13 H13 . 0.9500 ?
    C14 H14A . 0.9800 ?
    C14 H14B . 0.9800 ?
    C14 H14C . 0.9800 ?
loop_
    _geom_angle_atom_site_label_1
    _geom_angle_atom_site_label_2
    _geom_angle_atom_site_label_3
    _geom_angle_site_symmetry_1
    _geom_angle_site_symmetry_3
    _geom_angle
    _geom_angle_publ_flag
    O3 S1 O4 . . 118.60(14) ?
    O3 S1 O2 . . 108.01(12) ?
    O4 S1 O2 . . 108.22(12) ?
    O3 S1 C14 . . 110.61(15) ?
    O4 S1 C14 . . 111.33(14) ?
    O2 S1 C14 . . 97.98(12) ?
    C2 O2 S1 . . 122.32(16) ?
    C2 C1 C6 . . 119.0(3) ?
    C2 C1 C7 . . 116.9(2) ?
    C6 C1 C7 . . 124.1(2) ?
    C1 C2 C3 . . 123.8(3) ?
    C1 C2 O2 . . 115.2(2) ?
    C3 C2 O2 . . 121.0(2) ?
    C4 C3 C2 . . 118.0(3) ?
    C4 C3 H3 . . 121.0 ?
    C2 C3 H3 . . 121.0 ?
    C3 C4 C5 . . 121.6(3) ?
    C3 C4 H4 . . 119.2 ?
    C5 C4 H4 . . 119.2 ?
    C4 C5 C4 . 2_655 120.2(4) ?
    C4 C5 C6 . . 119.90(18) ?
    C4 C5 C6 2_655 . 119.90(18) ?
    C5 C6 C1 . . 117.70(17) ?
    C5 C6 C1 . 2_655 117.70(17) ?
    C1 C6 C1 . 2_655 124.6(3) ?
    O1 C7 C8 . . 122.5(2) ?
    O1 C7 C1 . . 120.4(2) ?
    C8 C7 C1 . . 117.0(2) ?
    C13 C8 C9 . . 119.2(2) ?
    C13 C8 C7 . . 121.3(2) ?
    C9 C8 C7 . . 119.5(2) ?
    C10 C9 C8 . . 120.6(3) ?
    C10 C9 H9 . . 119.7 ?
    C8 C9 H9 . . 119.7 ?
    C11 C10 C9 . . 118.1(3) ?
    C11 C10 H10 . . 120.9 ?
    C9 C10 H10 . . 120.9 ?
    F1 C11 C12 . . 118.3(3) ?
    F1 C11 C10 . . 118.5(3) ?
    C12 C11 C10 . . 123.2(3) ?
    C11 C12 C13 . . 118.6(3) ?
    C11 C12 H12 . . 120.7 ?
    C13 C12 H12 . . 120.7 ?
    C12 C13 C8 . . 120.3(3) ?
    C12 C13 H13 . . 119.8 ?
    C8 C13 H13 . . 119.8 ?
    S1 C14 H14A . . 109.5 ?
    S1 C14 H14B . . 109.5 ?
    H14A C14 H14B . . 109.5 ?
    S1 C14 H14C . . 109.5 ?
    H14A C14 H14C . . 109.5 ?
    H14B C14 H14C . . 109.5 ?
loop_
    _geom_torsion_atom_site_label_1
    _geom_torsion_atom_site_label_2
    _geom_torsion_atom_site_label_3
    _geom_torsion_atom_site_label_4
    _geom_torsion_site_symmetry_1
    _geom_torsion_site_symmetry_2
    _geom_torsion_site_symmetry_3
    _geom_torsion_site_symmetry_4
    _geom_torsion
    _geom_torsion_publ_flag
    O3 S1 O2 C2 . . . . 103.7(2) ?
    O4 S1 O2 C2 . . . . -25.9(2) ?
    C14 S1 O2 C2 . . . . -141.5(2) ?
    C6 C1 C2 C3 . . . . -3.0(4) ?
    C7 C1 C2 C3 . . . . 175.8(2) ?
    C6 C1 C2 O2 . . . . 173.41(18) ?
    C7 C1 C2 O2 . . . . -7.8(3) ?
    S1 O2 C2 C1 . . . . 130.4(2) ?
    S1 O2 C2 C3 . . . . -53.0(3) ?
    C1 C2 C3 C4 . . . . 0.5(4) ?
    O2 C2 C3 C4 . . . . -175.7(2) ?
    C2 C3 C4 C5 . . . . 2.0(4) ?
    C3 C4 C5 C4 . . . 2_655 178.0(3) ?
    C3 C4 C5 C6 . . . . -2.0(3) ?
    C4 C5 C6 C1 . . . . -0.47(16) ?
    C4 C5 C6 C1 2_655 . . . 179.53(16) ?
    C4 C5 C6 C1 . . . 2_655 179.53(16) ?
    C4 C5 C6 C1 2_655 . . 2_655 -0.47(16) ?
    C2 C1 C6 C5 . . . . 2.9(3) ?
    C7 C1 C6 C5 . . . . -175.84(18) ?
    C2 C1 C6 C1 . . . 2_655 -177.1(3) ?
    C7 C1 C6 C1 . . . 2_655 4.16(18) ?
    C2 C1 C7 O1 . . . . 101.4(3) ?
    C6 C1 C7 O1 . . . . -79.9(3) ?
    C2 C1 C7 C8 . . . . -76.7(3) ?
    C6 C1 C7 C8 . . . . 102.0(3) ?
    O1 C7 C8 C13 . . . . 176.3(3) ?
    C1 C7 C8 C13 . . . . -5.6(4) ?
    O1 C7 C8 C9 . . . . -3.9(4) ?
    C1 C7 C8 C9 . . . . 174.2(3) ?
    C13 C8 C9 C10 . . . . 0.2(4) ?
    C7 C8 C9 C10 . . . . -179.6(3) ?
    C8 C9 C10 C11 . . . . -0.2(5) ?
    C9 C10 C11 F1 . . . . -179.5(3) ?
    C9 C10 C11 C12 . . . . 0.3(5) ?
    F1 C11 C12 C13 . . . . 179.5(3) ?
    C10 C11 C12 C13 . . . . -0.4(5) ?
    C11 C12 C13 C8 . . . . 0.3(4) ?
    C9 C8 C13 C12 . . . . -0.3(4) ?
    C7 C8 C13 C12 . . . . 179.6(2) ?
loop_
    _geom_hbond_atom_site_label_D
    _geom_hbond_atom_site_label_H
    _geom_hbond_atom_site_label_A
    _geom_hbond_site_symmetry_D
    _geom_hbond_site_symmetry_H
    _geom_hbond_site_symmetry_A
    _geom_hbond_distance_DH
    _geom_hbond_distance_HA
    _geom_hbond_distance_DA
    _geom_hbond_angle_DHA
    _geom_hbond_publ_flag
    C14 H14A Cg 1_555 1_555 1_555 0.98 2.87 3.805(4) 160 y
    C14 H14B O1 1_555 1_555 2_555 0.98 2.45 3.399(4) 163 y
    C14 H14C O4 1_555 1_555 5_576 0.98 2.46 3.304(4) 144 y
    C12 H12 O4 1_555 1_555 5_676 0.95 2.50 3.285(4) 140 y
    C4 H4 O1 1_555 1_555 4_555 0.95 2.54 3.415(4) 153 y
_iucr_refine_instructions_details
;
TITL 121228_1_SO2Me_1
CELL  0.71070   7.3757  16.4678  20.0749   90.000   96.123   90.000
ZERR     4.00   0.0033   0.0072   0.0088    0.000    0.006    0.000
LATT   7
SYMM  - X,   Y, 1/2 - Z
SFAC  C    H    F    O    S
UNIT  104  72   8    32   8
MERG   2
SHEL 8.146607 0.810614
FMAP   2
PLAN   20
SIZE     0.20   0.20   0.20
ACTA
BOND   $H
CONF
LIST   4
WPDB  -2
L.S.  10
TEMP   -99.80
WGHT    0.052300    1.108800
FVAR       0.71266
S1    5   -0.006207    1.005923    0.392093    11.00000    0.02439    0.03383 =
         0.02013   -0.00431    0.00447   -0.00016
F1    3    0.533603    0.768960    0.540837    11.00000    0.08599    0.04955 =
         0.03009    0.01907   -0.00956   -0.00087
O1    4    0.286083    0.856525    0.238440    11.00000    0.04017    0.02517 =
         0.02214   -0.00373    0.00052   -0.00545
O2    4    0.071398    0.990896    0.321455    11.00000    0.02446    0.03396 =
         0.01918   -0.00362    0.00568   -0.00369
O3    4   -0.171323    1.050502    0.380016    11.00000    0.02782    0.04293 =
         0.04230   -0.00256    0.00891    0.00878
O4    4    0.137679    1.038642    0.437626    11.00000    0.03369    0.05535 =
         0.02304   -0.01071    0.00181   -0.00829
C1    1    0.354371    0.990098    0.278332    11.00000    0.02433    0.02165 =
         0.01193   -0.00050   -0.00079   -0.00081
C2    1    0.218908    1.035581    0.301138    11.00000    0.02251    0.03024 =
         0.01466    0.00121    0.00391    0.00012
C3    1    0.217383    1.120422    0.301368    11.00000    0.03116    0.02739 =
         0.02254   -0.00098    0.00274    0.00976
AFIX  43
H3    2    0.120864    1.149708    0.318056    11.00000   -1.20000
AFIX   0
C4    1    0.358268    1.159771    0.276976    11.00000    0.03445    0.01973 =
         0.02561    0.00128   -0.00271    0.00481
AFIX  43
H4    2    0.361721    1.217428    0.278053    11.00000   -1.20000
AFIX   0
C5    1    0.500000    1.116904    0.250000    10.50000    0.02945    0.01936 =
         0.01804    0.00000   -0.00232    0.00000
C6    1    0.500000    1.030528    0.250000    10.50000    0.02339    0.01890 =
         0.01499    0.00000   -0.00415    0.00000
C7    1    0.341658    0.899065    0.286179    11.00000    0.02007    0.02358 =
         0.02272   -0.00045    0.00542   -0.00129
C8    1    0.393678    0.865266    0.354188    11.00000    0.02146    0.02274 =
         0.02043   -0.00152    0.00516   -0.00073
C9    1    0.369020    0.782862    0.365788    11.00000    0.04018    0.02294 =
         0.02772   -0.00185    0.00189   -0.00200
AFIX  43
H9    2    0.319906    0.748812    0.330139    11.00000   -1.20000
AFIX   0
C10   1    0.415536    0.750001    0.428958    11.00000    0.05807    0.02254 =
         0.03539    0.00611    0.00313    0.00038
AFIX  43
H10   2    0.398557    0.693848    0.437190    11.00000   -1.20000
AFIX   0
C11   1    0.486533    0.800764    0.479040    11.00000    0.04035    0.03988 =
         0.02484    0.01094    0.00309    0.00240
C12   1    0.512741    0.881776    0.469885    11.00000    0.03021    0.03707 =
         0.02146   -0.00073   -0.00213   -0.00333
AFIX  43
H12   2    0.561793    0.915121    0.506014    11.00000   -1.20000
AFIX   0
C13   1    0.466274    0.914468    0.406713    11.00000    0.02517    0.02138 =
         0.02710    0.00231    0.00138   -0.00171
AFIX  43
H13   2    0.484109    0.970740    0.399274    11.00000   -1.20000
AFIX   0
C14   1   -0.050422    0.905535    0.410936    11.00000    0.03456    0.03977 =
         0.02456    0.00107    0.00760    0.00040
AFIX  33
H14A  2    0.064987    0.876150    0.420412    11.00000   -1.20000
H14B  2   -0.123034    0.880293    0.372725    11.00000   -1.20000
H14C  2   -0.118201    0.903446    0.450317    11.00000   -1.20000
HKLF 4
REM  121228_1_SO2Me_1
REM R1 =  0.0526 for   1617 Fo > 4sig(Fo)  and  0.0860 for all   2360 data
REM    173 parameters refined using      0 restraints
END
WGHT      0.0522      1.0470
REM Highest difference peak  0.285,  deepest hole -0.333,  1-sigma level  0.065
Q1    1   0.5652  1.1375  0.2393  11.00000  0.05    0.28
Q2    1   0.5000  1.0749  0.2500  10.50000  0.05    0.26
Q3    1   0.0000  0.9732  0.2500  10.50000  0.05    0.25
Q4    1   0.5604  0.7822  0.4463  11.00000  0.05    0.24
Q5    1   0.5742  1.0088  0.2385  11.00000  0.05    0.23
Q6    1   0.3634  0.9451  0.2783  11.00000  0.05    0.23
Q7    1  -0.3483  1.0156  0.3308  11.00000  0.05    0.22
Q8    1   0.3213  1.0064  0.3015  11.00000  0.05    0.21
Q9    1  -0.1068  1.0592  0.3590  11.00000  0.05    0.21
Q10   1   0.3412  0.8335  0.3599  11.00000  0.05    0.21
Q11   1  -0.1869  0.8778  0.4085  11.00000  0.05    0.21
Q12   1   0.3301  0.8787  0.3248  11.00000  0.05    0.20
Q13   1   0.6456  1.0010  0.3814  11.00000  0.05    0.20
Q14   1   0.3494  1.0049  0.3382  11.00000  0.05    0.19
Q15   1   0.1541  0.9794  0.3790  11.00000  0.05    0.19
Q16   1  -0.1598  0.9188  0.3821  11.00000  0.05    0.19
Q17   1   0.1828  1.0181  0.3301  11.00000  0.05    0.19
Q18   1  -0.0776  0.9142  0.4711  11.00000  0.05    0.19
Q19   1   0.0088  1.2155  0.3194  11.00000  0.05    0.19
Q20   1   0.3718  0.8760  0.2728  11.00000  0.05    0.19
;
data_global
_journal_date_recd_electronic     2013-03-07
_journal_date_accepted     2013-03-11
_journal_name_full     'Acta Crystallographica, Section E'
_journal_year     2013
_journal_volume     69
_journal_issue      4
_journal_page_first     o544
_journal_page_last     o544
_journal_paper_category     QO
_journal_paper_doi     10.1107/S1600536813006788
_journal_coeditor_code     SU2570
_publ_contact_author_name     'Akiko Okamoto'
_publ_contact_author_address
;
Department of Organic and Polymer Materials Chemistry,
Tokyo University of Agriculture & Technology (TUAT),
Koganei, Tokyo 184.8588, Japan
;
_publ_contact_author_email     'aokamoto@cc.tuat.ac.jp'
_publ_contact_author_fax     '+81-42-388-7291'
_publ_contact_author_phone     '+81-42-388-7601'
_publ_section_title
;
1,8-Bis(4-fluorobenzoyl)naphthalen-2,7-diyl dimethanesulfonate
;
loop_
    _publ_author_name
    _publ_author_footnote
    _publ_author_address
    'Hijikata, Daichi' .
;
Department of Organic and Polymer Materials Chemistry,
Tokyo University of Agriculture & Technology (TUAT),
Koganei, Tokyo 184-8588, Japan
;
    'Sakamoto, Rei' .
;
Department of Organic and Polymer Materials Chemistry,
Tokyo University of Agriculture & Technology (TUAT),
Koganei, Tokyo 184-8588, Japan
;
    'Isozaki, Katsuhiro' .
;
International Research Center for Elements Science
Institute for Chemical Research
Kyoto University
Gokasho, Uji, Kyoto 611-0011, Japan
;
    'Yonezawa, Noriyuki' .
;
Department of Organic and Polymer Materials Chemistry,
Tokyo University of Agriculture & Technology (TUAT),
Koganei, Tokyo 184-8588, Japan
;
    'Okamoto, Akiko' .
;
Department of Organic and Polymer Materials Chemistry,
Tokyo University of Agriculture & Technology (TUAT),
Koganei, Tokyo 184-8588, Japan
;
