# Supplementary material for: 1,8-Bis(4-fluoro­benzo­yl)naphthalen-2,7-diyl dimethane­sulfonate
Source: Acta Crystallogr Sect E Struct Rep Online. 2013 Mar 16;69(Pt 4):o544. doi: 10.1107/S1600536813006788 (PMC3629596; doi:10.1107/S1600536813006788)
Supplement: Supplementary file 2 [file e-69-0o544-Isup2.hkl]

# 
# h,k,l, Fc-squared, Fo-squared, sigma(Fo-squared) and status flag 
# 
data_I
_shelx_title ' 121228_1_SO2Me_1' 
_shelx_refln_list_code          4 
_shelx_F_calc_maximum      202.88 
_exptl_crystal_F_000      1152.00 
_reflns_d_resolution_high  0.8107 
 
loop_ 
 _symmetry_equiv_pos_as_xyz 
 'x, y, z' 
 '-x, y, -z+1/2' 
 'x+1/2, y+1/2, z' 
 '-x+1/2, y+1/2, -z+1/2' 
 '-x, -y, -z' 
 'x, -y, z-1/2' 
 '-x+1/2, -y+1/2, -z' 
 'x+1/2, -y+1/2, z-1/2' 
 
_cell_length_a     7.3757 
_cell_length_b    16.4678 
_cell_length_c    20.0749 
_cell_angle_alpha  90.000 
_cell_angle_beta   96.123 
_cell_angle_gamma  90.000 
 
_shelx_F_squared_multiplier     1.000 
 
loop_ 
 _refln_index_h 
 _refln_index_k 
 _refln_index_l 
 _refln_F_squared_calc 
 _refln_F_squared_meas 
 _refln_F_squared_sigma 
 _refln_observed_status 
   2   0   0    41160.12    37979.25    855.22 o 
   4   0   0     2718.92     2492.45    100.40 o 
   6   0   0     7074.50     7011.39    260.45 o 
   8   0   0     1918.17     1654.51    105.97 o 
   1   1   0     4431.67     4027.77     48.98 o 
   3   1   0      117.02       65.62     26.43 o 
   5   1   0      867.37      741.48     78.01 o 
   7   1   0       97.25       86.48     77.04 o 
   9   1   0      145.97      233.67     83.61 o 
   2   2   0     1356.63     1112.77     32.22 o 
   4   2   0     1703.32     1230.58    270.81 o 
   6   2   0     3213.59     3230.61    112.91 o 
   8   2   0      334.36      374.98     84.20 o 
   3   3   0      784.77      626.74     47.28 o 
   5   3   0     3959.64     3904.10     84.56 o 
   7   3   0     1148.32      925.05    128.90 o 
   0   4   0    13106.75    12786.39    305.78 o 
   2   4   0    18441.74    17702.37    352.10 o 
   4   4   0      354.45      210.66     46.12 o 
   6   4   0     1109.14     1175.42    167.12 o 
   8   4   0      391.76      321.18     70.17 o 
   1   5   0     7476.65     7007.35     96.50 o 
   3   5   0     5126.97     5249.75    167.49 o 
   5   5   0     1926.93     2039.48     91.91 o 
   7   5   0      455.18      485.13     88.97 o 
   0   6   0     3026.10     2719.03     85.03 o 
   2   6   0       25.58       47.88     22.54 o 
   4   6   0      882.20      840.82     58.93 o 
   6   6   0      715.65      857.67    150.45 o 
   8   6   0     1096.19     1266.02    121.35 o 
   1   7   0    10809.53     9940.89    168.80 o 
   3   7   0    16312.30    16835.87    273.27 o 
   5   7   0     1319.66     1510.32     97.83 o 
   7   7   0      303.34      347.07     68.80 o 
   0   8   0    36952.89    39971.08    577.13 o 
   2   8   0     7382.00     7254.11    208.60 o 
   4   8   0     2912.39     3114.12     83.37 o 
   6   8   0      168.63      169.76     55.81 o 
   8   8   0      607.78      601.59     92.97 o 
   1   9   0       26.86      103.43     20.25 o 
   3   9   0     4254.28     4399.79     79.86 o 
   5   9   0      324.45      314.35     74.43 o 
   7   9   0      196.09      166.47     59.68 o 
   0  10   0     1623.20     1729.76     60.26 o 
   2  10   0    12730.05    13587.40    302.53 o 
   4  10   0     3014.52     3072.15    141.87 o 
   6  10   0     1535.98     1826.30    135.58 o 
   1  11   0     5493.95     5882.66    120.27 o 
   3  11   0     7042.27     7009.08    204.73 o 
   5  11   0      159.58       83.55     69.02 o 
   7  11   0       18.47       -6.58     47.80 o 
   0  12   0      187.62      144.12     85.10 o 
   2  12   0     4839.06     4793.85    139.36 o 
   4  12   0      138.69       86.21     46.10 o 
   6  12   0      112.27      115.45     44.36 o 
   1  13   0      402.49      308.93     43.27 o 
   3  13   0     8123.00     8721.75    172.51 o 
   5  13   0      395.07      285.17     60.27 o 
   0  14   0      738.84      755.17     76.90 o 
   2  14   0      745.19      780.67     82.22 o 
   4  14   0      168.28      181.20     42.51 o 
   6  14   0       39.20       53.18     60.54 o 
   1  15   0     1069.19     1089.39     87.36 o 
   3  15   0     1264.17     1209.99    110.35 o 
   5  15   0      372.15      390.62    129.74 o 
   0  16   0      126.98      105.99     61.19 o 
   2  16   0     1001.60     1018.25     74.77 o 
   4  16   0      613.06      586.90    108.64 o 
   1  17   0      826.45      834.30    120.96 o 
   3  17   0       77.90       49.00     25.22 o 
   0  18   0      208.45      342.26    124.02 o 
   2  18   0      146.17      156.39     93.18 o 
   4  18   0        1.50       97.93     55.39 o 
   1  19   0      628.71      651.32    161.01 o 
   3  19   0     1216.01     1618.00    122.70 o 
   0  20   0      694.85      577.06    373.37 o 
  -9   1   1       90.28      119.64     54.13 o 
  -7   1   1       15.91      -22.09     41.47 o 
  -5   1   1      985.57      881.71     55.22 o 
  -3   1   1     8352.33     8843.27    107.02 o 
  -1   1   1      772.50      736.65     26.59 o 
   1   1   1     5788.03     5873.26     66.14 o 
   3   1   1     2755.64     2786.59     55.41 o 
   5   1   1       15.68      115.47     41.94 o 
   7   1   1      325.93      248.00     66.85 o 
  -8   2   1       37.22       84.58     55.08 o 
  -6   2   1      109.94      133.11     53.78 o 
  -4   2   1      783.42      752.04     84.36 o 
  -2   2   1     1174.83     1142.46     34.32 o 
   2   2   1     5240.12     5140.04     88.84 o 
   4   2   1       26.15       42.41     42.88 o 
   6   2   1      258.05      225.47     66.84 o 
   8   2   1       62.48      103.65     63.62 o 
  -7   3   1      237.43      170.70     67.50 o 
  -5   3   1     1065.20     1081.03     68.01 o 
  -3   3   1     2798.88     3221.20     80.89 o 
  -1   3   1     4780.67     4673.34     73.91 o 
   1   3   1        6.67        1.95     18.38 o 
   3   3   1     6813.07     7336.42    140.82 o 
   5   3   1     1437.74     1300.26     76.53 o 
   7   3   1      138.77       61.82     55.09 o 
  -8   4   1       66.96       89.77     50.16 o 
  -6   4   1      142.07      118.35     60.81 o 
  -4   4   1     1757.30     1861.94    177.79 o 
  -2   4   1      962.37      971.88     28.26 o 
   0   4   1     1815.68     1860.81     35.04 o 
   2   4   1     5532.71     5835.95     88.30 o 
   4   4   1        1.94        3.87     34.86 o 
   6   4   1        8.18       46.14     49.00 o 
   8   4   1       12.39       73.20     96.25 o 
  -7   5   1      141.26      111.56     58.98 o 
  -5   5   1        2.62       36.78     44.65 o 
  -3   5   1      683.95      746.65     53.20 o 
  -1   5   1      228.46      194.02     21.38 o 
   1   5   1     2107.71     1989.88     44.91 o 
   3   5   1     2125.23     2301.24     65.28 o 
   5   5   1        2.16      -17.69     51.46 o 
   7   5   1     1418.52     1321.45     92.84 o 
  -8   6   1       43.58       13.49     53.48 o 
  -6   6   1        1.03      -15.39     56.32 o 
  -4   6   1       15.59       15.20     20.02 o 
  -2   6   1      797.93      922.36     44.96 o 
   0   6   1     9896.16    10116.02    184.06 o 
   2   6   1      238.53      205.05     50.89 o 
   4   6   1      292.85      264.50     48.71 o 
   6   6   1      617.21      719.45    120.52 o 
   8   6   1       16.55        8.14     77.83 o 
  -7   7   1      294.09      313.55     64.13 o 
  -5   7   1       16.79       49.78     45.37 o 
  -3   7   1      117.95      111.68     27.50 o 
  -1   7   1       61.78       66.89     22.28 o 
   1   7   1      114.03      206.70     41.74 o 
   3   7   1       46.32        7.60     31.73 o 
   5   7   1     1770.19     1791.12    101.05 o 
   7   7   1      396.29      329.04    101.06 o 
  -8   8   1        0.48        2.50     46.35 o 
  -6   8   1      268.63      184.62     65.68 o 
  -4   8   1      166.94      115.36     48.32 o 
  -2   8   1        8.36      -14.14     22.48 o 
   0   8   1     4933.66     5324.20     89.35 o 
   2   8   1      386.68      428.92     46.79 o 
   4   8   1        1.60       77.23     41.58 o 
   6   8   1     2080.60     1767.15    151.64 o 
   8   8   1      484.05      468.86     92.55 o 
  -7   9   1       32.38       32.35    120.22 o 
  -5   9   1      111.52      101.51     53.33 o 
  -3   9   1     2389.81     2504.69     91.86 o 
  -1   9   1      484.94      481.94     26.41 o 
   1   9   1       35.04       32.08     21.65 o 
   3   9   1      470.78      550.26     67.25 o 
   5   9   1      290.45      226.48     55.84 o 
   7   9   1      610.88      629.55    115.29 o 
  -6  10   1      164.85      145.41     54.85 o 
  -4  10   1      738.99      705.95     66.81 o 
  -2  10   1      815.81      872.22     67.85 o 
   0  10   1       54.22       45.92     23.42 o 
   2  10   1       10.72       11.72     10.49 o 
   4  10   1     7726.19     7737.48    173.36 o 
   6  10   1     1658.82     1683.99    139.03 o 
  -7  11   1      291.65      337.60     77.36 o 
  -5  11   1      126.04       93.15     35.70 o 
  -3  11   1     1056.48     1110.66     44.41 o 
  -1  11   1      310.84      353.55     39.90 o 
   1  11   1        2.68       35.83     24.21 o 
   3  11   1      725.29      739.95     70.88 o 
   5  11   1       53.09       94.13     40.75 o 
   7  11   1      239.59      213.49     72.95 o 
  -6  12   1       32.24       55.19     42.94 o 
  -4  12   1      910.60     1017.48     78.87 o 
  -2  12   1       27.94       75.64     40.19 o 
   0  12   1       14.96       38.00     29.41 o 
   2  12   1      340.67      314.64     37.03 o 
   4  12   1     1694.78     1553.39     68.43 o 
   6  12   1      174.57      110.33     39.33 o 
  -5  13   1        0.50       40.02     48.78 o 
  -3  13   1      223.27      261.93     67.72 o 
  -1  13   1        0.31       19.29     18.07 o 
   1  13   1      192.92      159.51     36.59 o 
   3  13   1      254.19      214.59     58.49 o 
   5  13   1      620.20      592.35    145.23 o 
  -6  14   1       54.18      112.94     71.16 o 
  -4  14   1        0.69      104.30     49.11 o 
  -2  14   1      292.71      333.96     62.20 o 
   0  14   1      369.82      199.67     40.58 o 
   2  14   1      261.47      273.78     49.06 o 
   4  14   1      144.82      100.71     49.27 o 
   6  14   1        0.72      121.00     58.54 o 
  -5  15   1       28.96      -41.30     53.67 o 
  -3  15   1       84.08      125.20     61.10 o 
  -1  15   1       42.09       49.53     31.64 o 
   1  15   1      105.44       71.47     25.58 o 
   3  15   1      354.37      320.48     40.89 o 
   5  15   1      249.28      206.97     93.75 o 
  -4  16   1      182.11      166.13     62.96 o 
  -2  16   1      522.70      494.28    148.67 o 
   0  16   1     1788.83     1524.69     65.03 o 
   2  16   1       68.32       45.61     32.41 o 
   4  16   1       26.26       80.09     45.22 o 
  -3  17   1       66.57       64.98     60.00 o 
  -1  17   1       74.59       48.21     90.92 o 
   1  17   1      603.01      602.06    105.86 o 
   3  17   1      997.30     1152.53    224.42 o 
  -4  18   1       66.60       29.33     88.03 o 
  -2  18   1       13.72       46.32     46.94 o 
   0  18   1       27.13      424.67     95.77 o 
   2  18   1      323.18      443.08    128.59 o 
   4  18   1     1019.06     1178.46    400.14 o 
  -3  19   1       75.75       50.07     81.53 o 
  -1  19   1       13.12       68.51     65.36 o 
   1  19   1        4.28      -27.53     94.98 o 
   3  19   1       26.87      -44.52    305.23 o 
   0  20   1      114.77      116.97     84.46 o 
  -8   0   2     1898.26     1670.99    196.27 o 
  -6   0   2      189.76      140.95     92.25 o 
  -4   0   2     4065.05     3917.95    136.73 o 
   2   0   2     7922.04     7696.61    122.55 o 
   4   0   2      257.61      247.13     85.08 o 
   6   0   2      198.33      201.07     98.76 o 
   8   0   2      781.10     1021.72    189.66 o 
  -9   1   2        0.07       44.64     62.32 o 
  -7   1   2     5187.76     4892.05    141.91 o 
  -5   1   2       14.20       25.07     37.45 o 
  -3   1   2    13446.77    14146.12    238.11 o 
  -1   1   2      341.42      340.74     24.43 o 
   1   1   2    20464.60    20103.08    203.94 o 
   3   1   2      832.97      756.40     55.20 o 
   5   1   2        6.21      229.77    150.21 o 
   7   1   2      423.02      408.31     99.34 o 
  -8   2   2     1128.06     1334.83    136.94 o 
  -6   2   2      938.31      977.92     78.28 o 
  -4   2   2     3076.21     3181.94     81.42 o 
  -2   2   2    17747.67    18057.54    189.39 o 
   2   2   2      113.00       83.62     22.52 o 
   4   2   2       32.52       27.40     51.29 o 
   6   2   2       76.79      117.93     55.77 o 
   8   2   2      276.78      265.19     67.88 o 
  -7   3   2     2281.04     2158.30     91.51 o 
  -5   3   2       80.94       22.39     41.78 o 
  -3   3   2     4123.69     3946.53     82.76 o 
  -1   3   2     4517.90     4357.74     52.85 o 
   1   3   2      775.28      741.25     25.93 o 
   3   3   2     3932.72     3514.21    131.71 o 
   5   3   2     1171.35     1193.40     65.81 o 
   7   3   2      908.57     1007.73    140.65 o 
  -8   4   2      324.16      176.17     59.18 o 
  -6   4   2      691.96      742.78    123.67 o 
  -4   4   2       82.79       88.41     60.64 o 
  -2   4   2     2620.40     2974.42     48.73 o 
   2   4   2      218.51      225.10     32.36 o 
   4   4   2     1218.10     1060.55     53.35 o 
   6   4   2        0.30       32.48     34.44 o 
   8   4   2        2.05       60.07     61.15 o 
  -7   5   2      901.90      777.49     81.53 o 
  -5   5   2      146.49      125.53     50.87 o 
  -3   5   2     3429.19     3771.41    116.00 o 
  -1   5   2     3323.66     3270.42     43.15 o 
   1   5   2      114.58      121.25     24.91 o 
   3   5   2      353.08      284.65     59.19 o 
   5   5   2        9.14       22.32     47.71 o 
   7   5   2      133.70      182.78     62.84 o 
  -8   6   2       36.03      117.52     61.93 o 
  -6   6   2       11.35       64.71     48.08 o 
  -4   6   2      301.86      279.88     58.33 o 
  -2   6   2     7926.84     8566.75    216.82 o 
   0   6   2    19414.50    20587.55    351.99 o 
   2   6   2     1754.67     1869.44     71.68 o 
   4   6   2     1575.05     1663.11     81.22 o 
   6   6   2     1103.12     1212.38    147.67 o 
   8   6   2       33.48      102.84     39.17 o 
  -7   7   2     1162.42     1293.20    120.81 o 
  -5   7   2     1899.32     1855.06    110.12 o 
  -3   7   2        5.44       37.39     19.87 o 
  -1   7   2     1102.63     1106.86     33.43 o 
   1   7   2     8092.19     8867.40    136.55 o 
   3   7   2      258.21      275.51     52.95 o 
   5   7   2      431.84      383.43     61.39 o 
   7   7   2       28.42       48.79     47.20 o 
  -8   8   2       11.64      119.93     65.70 o 
  -6   8   2      136.78       72.50     38.90 o 
  -4   8   2      920.12     1017.53     66.12 o 
  -2   8   2     2417.37     2529.19     69.81 o 
   0   8   2     2926.22     3405.94     62.34 o 
   2   8   2     1530.58     1427.25     90.21 o 
   4   8   2        6.52       56.34     30.21 o 
   6   8   2      343.71      265.07     56.26 o 
   8   8   2        4.42       68.57     53.66 o 
  -7   9   2      204.11      131.16     49.79 o 
  -5   9   2      301.29      228.13     75.65 o 
  -3   9   2      430.07      562.39     57.27 o 
  -1   9   2     5711.61     5683.46    250.37 o 
   1   9   2      182.93      175.09     27.15 o 
   3   9   2        0.13       42.26     36.37 o 
   5   9   2      215.04      131.82     51.24 o 
   7   9   2      161.96      133.64     45.49 o 
  -6  10   2      188.91      164.94     51.63 o 
  -4  10   2     2627.73     2736.20    133.61 o 
  -2  10   2       18.31       51.19     27.00 o 
   0  10   2      213.25      188.18     33.61 o 
   2  10   2       52.24       25.44     24.85 o 
   4  10   2     1882.82     2023.11    134.26 o 
   6  10   2        2.46        9.26     45.88 o 
  -7  11   2       32.76      101.71     47.43 o 
  -5  11   2      304.78      233.03     62.91 o 
  -3  11   2      508.20      498.73     34.76 o 
  -1  11   2      383.29      373.49     61.68 o 
   1  11   2        5.85        0.20     17.85 o 
   3  11   2       68.61      138.06     92.47 o 
   5  11   2       15.95      102.56     44.05 o 
   7  11   2      582.73      405.08     99.48 o 
  -6  12   2       70.00       59.68     35.07 o 
  -4  12   2     1929.80     1940.10     65.17 o 
  -2  12   2       19.27       34.32     22.08 o 
   0  12   2       19.04        7.98     26.63 o 
   2  12   2       48.00       36.03     35.31 o 
   4  12   2      707.61      793.60     80.53 o 
   6  12   2      983.38      606.35    118.10 o 
  -5  13   2      575.07      496.94     97.42 o 
  -3  13   2     1509.94     1561.29     84.71 o 
  -1  13   2        4.48       44.90     39.96 o 
   1  13   2        0.30       17.18     26.02 o 
   3  13   2        1.12       -1.00     46.44 o 
   5  13   2      377.92      545.84     98.58 o 
  -6  14   2       69.59      567.25    283.11 o 
  -4  14   2      240.81      224.63     75.62 o 
  -2  14   2      466.82      396.42     51.92 o 
   0  14   2      205.57      249.72     38.51 o 
   2  14   2        4.31       -6.23     50.36 o 
   4  14   2      660.48      670.48    110.16 o 
   6  14   2      347.77      246.01     81.48 o 
  -5  15   2        0.03       47.94     56.96 o 
  -3  15   2       28.30       75.37     52.32 o 
  -1  15   2       10.32       24.48     37.00 o 
   1  15   2      165.66       53.84     43.26 o 
   3  15   2      169.48      269.30     59.81 o 
   5  15   2      116.90      149.41     60.32 o 
  -4  16   2        0.43       35.62     51.74 o 
  -2  16   2        0.17        9.22     51.63 o 
   0  16   2      312.49      166.50     85.67 o 
   2  16   2       36.37       40.93     33.85 o 
   4  16   2       66.59      118.26     97.28 o 
  -3  17   2      168.09      103.55     67.34 o 
  -1  17   2        2.26       25.18     47.32 o 
   1  17   2      193.69       83.07     48.92 o 
   3  17   2       10.16       66.15     48.58 o 
  -4  18   2        0.13       52.59     59.76 o 
  -2  18   2       19.26       69.66     46.04 o 
   0  18   2       46.50      135.79    101.26 o 
   2  18   2       28.70       81.02     79.70 o 
   4  18   2     1242.66     1929.29    546.55 o 
  -3  19   2       51.25      129.62     88.01 o 
  -1  19   2      249.37      187.06    109.89 o 
   1  19   2       84.93       81.78     96.67 o 
   3  19   2      137.11      329.57    245.51 o 
   0  20   2        0.38      -63.06    126.87 o 
  -9   1   3       74.76       99.32    111.72 o 
  -7   1   3      824.83      706.14    130.82 o 
  -5   1   3     1439.54     1645.48    135.88 o 
  -3   1   3     3150.83     3345.34     56.06 o 
  -1   1   3     8380.07     8434.78     88.75 o 
   1   1   3     2235.91     2195.35     37.71 o 
   3   1   3     2550.46     2806.87     83.14 o 
   5   1   3      162.34      131.68     56.45 o 
   7   1   3      642.46      645.45    106.43 o 
  -8   2   3        0.07       31.86     60.74 o 
  -6   2   3        7.99       28.32     56.15 o 
  -4   2   3     1545.44     1543.54     66.31 o 
  -2   2   3    27302.12    26729.19    502.20 o 
   0   2   3     6276.89     5611.86     62.88 o 
   2   2   3     5247.00     5608.56     92.79 o 
   4   2   3      349.14      478.96     66.43 o 
   6   2   3       89.66       54.97     58.72 o 
   8   2   3      260.51      158.09     54.39 o 
  -7   3   3     1510.90     1395.84    116.99 o 
  -5   3   3        6.14       18.12     37.90 o 
  -3   3   3    10042.02    11106.03    250.25 o 
  -1   3   3     2311.84     2322.88     73.59 o 
   1   3   3     1768.38     1777.51     32.45 o 
   3   3   3      427.71      463.67     62.50 o 
   5   3   3     1897.34     1837.91    104.19 o 
   7   3   3      406.72      439.64     90.91 o 
  -8   4   3      170.80      129.72     65.20 o 
  -6   4   3      165.80      123.15     51.24 o 
  -4   4   3     5259.19     5450.98    113.03 o 
  -2   4   3      329.86      308.31     33.51 o 
   0   4   3      792.01      816.56     29.00 o 
   2   4   3     5845.16     6300.64    108.01 o 
   4   4   3     6311.18     6904.49    132.46 o 
   6   4   3     1672.54     1585.10     72.25 o 
   8   4   3      110.82       79.00     49.51 o 
  -7   5   3      204.41      252.60     60.69 o 
  -5   5   3        8.42       40.75     44.03 o 
  -3   5   3      797.68      680.35     54.50 o 
  -1   5   3    13392.10    13759.04    202.90 o 
   1   5   3       96.75       62.59     22.32 o 
   3   5   3     3437.34     3221.70     79.10 o 
   5   5   3      948.06      983.62     75.83 o 
   7   5   3      193.01      176.21     45.10 o 
  -8   6   3      128.26      176.36     60.60 o 
  -6   6   3      410.97      318.83     86.75 o 
  -4   6   3      192.08      137.30     55.29 o 
  -2   6   3     9873.20    10441.58    245.56 o 
   2   6   3      109.36      133.53     37.92 o 
   4   6   3      342.57      337.12     59.13 o 
   6   6   3      304.51      320.01     59.40 o 
   8   6   3        0.81       50.16     42.02 o 
  -7   7   3      389.27      296.02     71.26 o 
  -5   7   3       88.67      102.13     46.50 o 
  -3   7   3      845.68      911.31     39.15 o 
  -1   7   3     4216.08     3913.94    136.13 o 
   1   7   3     3855.29     3781.78     67.18 o 
   3   7   3      490.52      483.64     71.26 o 
   5   7   3      443.25      517.53     77.38 o 
   7   7   3      457.66      385.76     79.96 o 
  -8   8   3      239.49      248.31     63.79 o 
  -6   8   3       73.69      -21.01     48.02 o 
  -4   8   3      120.66      106.00     29.08 o 
  -2   8   3     3821.07     4084.59     79.85 o 
   0   8   3     6142.07     6566.51    145.29 o 
   2   8   3     1708.09     1574.63     52.57 o 
   4   8   3       62.97       99.99     40.09 o 
   6   8   3      144.11      147.63     53.95 o 
   8   8   3      188.06      122.87     60.44 o 
  -7   9   3      536.43      541.71    119.83 o 
  -5   9   3      163.69      133.62     54.32 o 
  -3   9   3     2854.47     3075.19    103.31 o 
  -1   9   3     1347.64     1455.27     51.75 o 
   1   9   3     1994.27     2055.18     44.73 o 
   3   9   3      850.58      758.60     76.55 o 
   5   9   3      198.76      171.14     57.78 o 
   7   9   3      413.83      454.24     83.68 o 
  -6  10   3      176.43      135.49     54.23 o 
  -4  10   3      124.87      108.90     28.59 o 
  -2  10   3       56.45       59.51     33.68 o 
   0  10   3     1387.57     1202.25     42.40 o 
   2  10   3     2282.88     2294.33     87.86 o 
   4  10   3      124.75       68.45     39.18 o 
   6  10   3       56.76      109.55     39.43 o 
  -7  11   3      175.34      177.36     59.54 o 
  -5  11   3      183.36      128.80     47.71 o 
  -3  11   3     6249.67     6719.68    107.14 o 
  -1  11   3      678.71      703.05     36.07 o 
   1  11   3       64.42       93.49     25.99 o 
   3  11   3      355.48      419.46     59.64 o 
   5  11   3     1685.44     1840.14     97.76 o 
   7  11   3      229.27      172.29     87.29 o 
  -6  12   3       59.08       50.26     43.66 o 
  -4  12   3        1.62      -33.19     36.44 o 
  -2  12   3       35.61       42.84     12.84 o 
   0  12   3      274.65      220.56     39.43 o 
   2  12   3        7.93       15.58     25.42 o 
   4  12   3     3983.04     4014.00    123.63 o 
   6  12   3      168.02      131.33     46.49 o 
  -5  13   3      781.92      782.26    150.76 o 
  -3  13   3      780.74      694.36    131.24 o 
  -1  13   3      112.35      103.11     29.58 o 
   1  13   3      162.50      118.61     25.63 o 
   3  13   3     1473.32     1690.36     91.20 o 
   5  13   3       26.14       87.89     43.55 o 
  -6  14   3      115.74      131.16     62.48 o 
  -4  14   3      799.42      930.19    170.66 o 
  -2  14   3      312.97      460.91     92.72 o 
   0  14   3      251.00      167.48     38.71 o 
   2  14   3      179.60      227.46     41.67 o 
   4  14   3      190.74      189.14     44.84 o 
   6  14   3       71.28       45.56     77.04 o 
  -5  15   3      204.96      346.32    121.41 o 
  -3  15   3      929.02      867.50    163.35 o 
  -1  15   3      173.29      122.56     55.42 o 
   1  15   3       85.05        2.70     31.21 o 
   3  15   3       77.13       67.38     50.77 o 
   5  15   3        0.16       33.79     46.15 o 
  -4  16   3      611.26      810.84    131.32 o 
  -2  16   3        8.79       38.83     53.49 o 
   0  16   3      185.22      150.15    134.02 o 
   2  16   3        0.30       42.90     64.09 o 
   4  16   3      140.89      139.14     56.67 o 
  -3  17   3     1714.76     2243.70    259.27 o 
  -1  17   3      439.97      556.33    125.49 o 
   1  17   3      353.53      461.33     71.05 o 
   3  17   3      504.43      604.83     96.51 o 
  -4  18   3      146.33      181.42     94.37 o 
  -2  18   3      510.72      608.18    100.38 o 
   0  18   3      309.81      293.54     76.21 o 
   2  18   3      666.49      791.90    129.99 o 
  -3  19   3      346.82      331.02    105.16 o 
  -1  19   3      121.35      236.23     97.16 o 
   1  19   3        0.54       83.09     89.68 o 
   0  20   3       84.45      169.41     74.58 o 
  -8   0   4      944.09      959.61    141.04 o 
  -6   0   4     5609.94     5598.50    369.89 o 
  -4   0   4     8936.13     9331.38    244.80 o 
  -2   0   4     4710.02     4509.77    102.91 o 
   0   0   4       82.90      110.47     40.68 o 
   2   0   4     8091.61     7252.33    124.12 o 
   4   0   4     3303.20     2575.54    107.95 o 
   6   0   4     7837.96     7917.92    332.69 o 
   8   0   4      298.38      236.89    103.72 o 
  -9   1   4      230.69      285.12     70.56 o 
  -7   1   4     2345.98     2245.18    172.79 o 
  -5   1   4     3949.97     3927.13     91.17 o 
  -3   1   4      228.41      182.90     31.55 o 
  -1   1   4    12121.37    11750.70    148.15 o 
   3   1   4     2641.70     2420.63     80.25 o 
   5   1   4    10439.35    10352.39    148.26 o 
   7   1   4     3106.21     3243.33    157.42 o 
  -8   2   4      529.32      535.77    101.32 o 
  -6   2   4      209.00      225.04     60.66 o 
  -4   2   4     5872.71     5159.40    107.13 o 
  -2   2   4    20001.45    19331.18    235.96 o 
   0   2   4    20917.07    20142.80    224.07 o 
   2   2   4     6537.77     5829.77     74.44 o 
   4   2   4     8312.46     8253.63    173.20 o 
   6   2   4     4831.21     5140.61    196.42 o 
   8   2   4        3.62       43.13     37.36 o 
  -7   3   4      669.94      805.21    111.23 o 
  -5   3   4     1010.66     1245.86     96.07 o 
  -3   3   4      772.91      659.67     45.44 o 
  -1   3   4     6636.44     6245.31     69.47 o 
   1   3   4     3828.87     3450.01     76.10 o 
   3   3   4      981.98      704.01     90.19 o 
   5   3   4     2750.01     2524.34     76.22 o 
   7   3   4     1933.82     1775.35    134.20 o 
  -8   4   4      636.89      867.11    106.85 o 
  -6   4   4     1570.95     1693.66     82.14 o 
  -4   4   4       33.91        3.24     24.42 o 
  -2   4   4      825.28      855.30     29.54 o 
   2   4   4     2517.11     2389.73     55.47 o 
   4   4   4    13089.17    13170.93    230.03 o 
   6   4   4     3101.69     3124.01    142.80 o 
   8   4   4      373.56      502.56     67.79 o 
  -7   5   4     1132.45     1038.47    130.99 o 
  -5   5   4      908.50      915.31    114.54 o 
  -3   5   4     3391.82     3236.84     74.42 o 
  -1   5   4     9661.33     9484.22    162.43 o 
   1   5   4     6909.84     6934.84    114.49 o 
   3   5   4     7766.17     7529.59    191.03 o 
   5   5   4     2327.55     2273.51     83.04 o 
   7   5   4      534.51      591.91     78.82 o 
  -8   6   4      781.09      875.58    119.30 o 
  -6   6   4      330.14      277.54     89.99 o 
  -4   6   4     4215.91     4339.53    165.63 o 
  -2   6   4    12795.48    13269.55    474.57 o 
   0   6   4        8.43        9.58     14.82 o 
   2   6   4     3173.78     2652.10    147.78 o 
   4   6   4     1499.10     1437.75     74.72 o 
   6   6   4      637.18      704.88     73.01 o 
   8   6   4      106.60       44.01     41.07 o 
  -7   7   4      748.75      732.20     82.98 o 
  -5   7   4      726.03      756.58     66.89 o 
  -3   7   4      341.46      395.62     43.93 o 
  -1   7   4     1072.08      903.50     55.51 o 
   1   7   4    11533.59    12027.50    179.57 o 
   3   7   4     5621.89     5561.26    121.25 o 
   5   7   4     3971.67     3878.79    221.94 o 
   7   7   4     1194.80     1149.64    108.22 o 
  -8   8   4     1204.89     1403.82    169.23 o 
  -6   8   4      111.90       81.33     41.70 o 
  -4   8   4       10.62       13.26     42.19 o 
  -2   8   4     2412.65     2484.22     52.03 o 
   0   8   4        3.32       -4.17     18.09 o 
   2   8   4     9193.57     8878.32    145.86 o 
   4   8   4     1965.23     2079.94     82.54 o 
   6   8   4      293.84      262.24     66.19 o 
   8   8   4       42.10      160.80     61.32 o 
  -7   9   4      470.99      352.23     82.79 o 
  -5   9   4     1754.23     1843.00     79.15 o 
  -3   9   4     5407.15     5646.41    193.27 o 
  -1   9   4     1057.63      857.22     86.16 o 
   1   9   4    11362.75    11602.96    181.17 o 
   3   9   4    12318.44    13039.12    252.13 o 
   5   9   4     1394.42     1497.00     92.09 o 
   7   9   4      803.29      877.92     86.91 o 
  -6  10   4        0.16        7.58     37.59 o 
  -4  10   4      537.16      502.90     47.51 o 
  -2  10   4      784.15      657.16     88.63 o 
   2  10   4     2290.15     2112.01    113.52 o 
   4  10   4     5818.80     5964.92    227.03 o 
   6  10   4      121.71      141.99     65.49 o 
  -7  11   4      252.57      236.25     65.77 o 
  -5  11   4        3.49       43.29     45.00 o 
  -3  11   4      104.96       83.41     24.98 o 
  -1  11   4      526.56      497.33     71.97 o 
   1  11   4     3491.71     3309.17    112.14 o 
   3  11   4     3161.31     3395.01    113.49 o 
   5  11   4       65.18      118.23     60.49 o 
   7  11   4     1068.24     1274.83    138.42 o 
  -6  12   4      403.24      386.81    118.92 o 
  -4  12   4     1167.29     1304.51     59.28 o 
  -2  12   4     1860.31     1919.18    145.47 o 
   0  12   4     1231.31     1166.87    141.70 o 
   2  12   4     7972.83     8169.71    156.56 o 
   4  12   4    14745.03    16863.63    495.17 o 
   6  12   4      319.21      310.30     70.44 o 
  -5  13   4      913.25      949.71    115.85 o 
  -3  13   4      609.41      568.76     50.52 o 
  -1  13   4      553.21      508.38     75.84 o 
   1  13   4      182.22      195.36     30.15 o 
   3  13   4      694.10      799.68     71.18 o 
   5  13   4       66.25       17.48     41.78 o 
  -6  14   4      531.70      708.31    256.58 o 
  -4  14   4      160.73       91.25     62.79 o 
  -2  14   4     2370.07     2361.12     95.34 o 
   0  14   4     1674.35     1678.70     85.06 o 
   2  14   4     2439.07     2479.14    112.35 o 
   4  14   4      466.78      325.76     76.50 o 
   6  14   4      466.07      399.96    109.65 o 
  -5  15   4      523.32      677.78     99.60 o 
  -3  15   4       64.67       63.94     65.05 o 
  -1  15   4      253.05      290.84     61.34 o 
   1  15   4      126.16      280.86     78.28 o 
   3  15   4     1671.01     1629.35    133.61 o 
   5  15   4      919.30      559.63    183.26 o 
  -4  16   4      124.63      102.00     59.24 o 
  -2  16   4       48.34       25.90     40.74 o 
   0  16   4      547.98      691.70     83.05 o 
   2  16   4      511.22      449.38     86.23 o 
   4  16   4       14.03       53.51     44.84 o 
  -3  17   4      365.53      233.02    109.21 o 
  -1  17   4      635.33      597.50    119.12 o 
   1  17   4     1484.00     1526.08     92.74 o 
   3  17   4      530.51      421.48    165.33 o 
  -4  18   4      387.05      643.21    161.77 o 
  -2  18   4      143.14      216.46     61.52 o 
   0  18   4      235.68      370.64     76.16 o 
   2  18   4       44.65      116.51     72.23 o 
  -3  19   4      122.91      151.76     57.37 o 
  -1  19   4      255.90      296.79    118.20 o 
   1  19   4     1062.38     1327.48    331.83 o 
   0  20   4       64.76       24.93     76.86 o 
  -9   1   5        0.21       60.59     51.31 o 
  -7   1   5      267.62      194.77     62.39 o 
  -5   1   5      625.75      567.94     73.34 o 
  -3   1   5       25.08       26.71     22.85 o 
  -1   1   5      970.40      993.95     20.24 o 
   1   1   5    15820.85    15979.36    165.08 o 
   3   1   5       55.35       83.39     44.57 o 
   5   1   5      103.17      154.07     56.31 o 
   7   1   5       64.99      195.13     74.01 o 
  -8   2   5       38.02       57.40     56.90 o 
  -6   2   5      185.07      164.80     58.32 o 
  -4   2   5    12404.85    12238.22    218.68 o 
  -2   2   5      534.88      511.38     31.48 o 
   0   2   5      194.90      152.28     18.59 o 
   2   2   5     1929.75     1919.87     39.16 o 
   4   2   5        0.73      -12.67     43.11 o 
   6   2   5       85.50       95.17     56.29 o 
   8   2   5      451.96      398.12     74.11 o 
  -7   3   5      335.63      280.39     72.65 o 
  -5   3   5      704.35      781.79     86.37 o 
  -3   3   5     5134.61     5872.82     89.39 o 
  -1   3   5     2534.23     2546.35     37.23 o 
   1   3   5       55.13       24.29     16.97 o 
   3   3   5     1788.15     1754.04    106.64 o 
   5   3   5      147.03      166.25     57.91 o 
   7   3   5        4.63       24.48     38.58 o 
  -8   4   5        0.06       62.19     55.64 o 
  -6   4   5      314.20      280.50     62.46 o 
  -4   4   5     2328.50     2363.15     87.57 o 
  -2   4   5      955.99     1054.99     33.42 o 
   0   4   5     1536.81     1436.82     43.03 o 
   2   4   5     1526.84     1643.93     44.69 o 
   4   4   5     6224.87     6461.14    115.89 o 
   6   4   5       11.45       34.45     56.69 o 
   8   4   5       46.08       62.42     54.40 o 
  -7   5   5      302.31      231.45     60.56 o 
  -5   5   5     2628.41     2595.82    117.18 o 
  -3   5   5      807.52     1030.66     39.62 o 
  -1   5   5       20.22       23.09      9.46 o 
   1   5   5       35.58       36.08     18.18 o 
   3   5   5      855.61      929.91     61.72 o 
   5   5   5     4108.25     4095.96    103.70 o 
   7   5   5       24.56       56.64     50.76 o 
  -8   6   5       64.07       96.78     61.30 o 
  -6   6   5      386.45      267.84     72.01 o 
  -4   6   5       19.46       39.24     20.36 o 
  -2   6   5       80.92       55.31     16.98 o 
   2   6   5        9.86       33.62     24.62 o 
   4   6   5      152.17      143.67     40.76 o 
   6   6   5      254.81      225.75     63.59 o 
   8   6   5        1.81      -42.77     62.97 o 
  -7   7   5       42.77       97.09     50.16 o 
  -5   7   5     1320.51     1395.36     97.83 o 
  -3   7   5      632.29      739.63     38.50 o 
  -1   7   5     1785.01     1701.93    115.32 o 
   1   7   5        4.39       16.79     23.64 o 
   3   7   5      429.24      293.59     56.47 o 
   5   7   5        9.35      -14.71     46.33 o 
   7   7   5      118.40      181.26     72.09 o 
  -8   8   5       51.38       86.83     50.31 o 
  -6   8   5      620.05      446.91     88.81 o 
  -4   8   5       41.24       12.81     24.08 o 
  -2   8   5      599.85      712.44     44.29 o 
   0   8   5        2.15        6.16     15.40 o 
   2   8   5      244.98      275.50     39.22 o 
   4   8   5     1311.56     1184.57     70.48 o 
   6   8   5      413.53      556.49     77.66 o 
  -7   9   5      119.80       71.20     53.27 o 
  -5   9   5        7.33       17.36     35.20 o 
  -3   9   5     2984.08     3194.06     54.57 o 
  -1   9   5      787.70      744.30     55.09 o 
   1   9   5     2488.39     2640.28    117.80 o 
   3   9   5      380.20      327.44     67.30 o 
   5   9   5      509.35      587.44     78.70 o 
   7   9   5      252.69      235.77     73.63 o 
  -6  10   5      196.85       89.80     40.10 o 
  -4  10   5      781.16      788.83     59.31 o 
  -2  10   5     1489.03     1391.38     86.45 o 
   0  10   5     2336.68     2394.13     47.08 o 
   2  10   5      592.24      663.02     80.36 o 
   4  10   5        9.29       17.40     22.84 o 
   6  10   5      368.57      309.79     78.97 o 
  -7  11   5        7.91       30.06     59.23 o 
  -5  11   5       98.40      108.11     40.39 o 
  -3  11   5     2445.77     2548.60     78.30 o 
  -1  11   5       87.97       50.30     59.18 o 
   1  11   5      489.24      476.03     30.28 o 
   3  11   5      463.85      427.29     68.83 o 
   5  11   5      350.80      344.24     90.09 o 
   7  11   5      167.58      154.68     49.66 o 
  -6  12   5       99.94      112.01     74.56 o 
  -4  12   5      146.45      126.19     39.78 o 
  -2  12   5      205.81      259.12     76.47 o 
   0  12   5      434.53      438.63     38.62 o 
   2  12   5     2122.77     2158.17     81.53 o 
   4  12   5      952.54     1018.24    125.60 o 
   6  12   5       23.70      -20.83     57.38 o 
  -5  13   5      169.00       78.95     66.53 o 
  -3  13   5      711.43      701.74     76.47 o 
  -1  13   5      135.74       69.70     51.80 o 
   1  13   5     1862.14     1834.19     51.93 o 
   3  13   5      698.97      706.01     88.66 o 
   5  13   5     1472.07     1466.60     76.90 o 
  -6  14   5      164.76      233.07     88.42 o 
  -4  14   5        1.60       42.67     58.90 o 
  -2  14   5      147.67      110.33     56.84 o 
   0  14   5      208.65      234.62     65.53 o 
   2  14   5      704.34      668.74    155.96 o 
   4  14   5      211.81      171.63     58.10 o 
   6  14   5      291.78      236.22     61.70 o 
  -5  15   5       66.40      100.90     57.22 o 
  -3  15   5       47.27      118.11     54.35 o 
  -1  15   5      709.42      597.89     99.51 o 
   1  15   5        5.53      -16.86     28.43 o 
   3  15   5      120.14      155.66     49.85 o 
   5  15   5      117.17      109.63     50.28 o 
  -4  16   5       74.35       50.13     70.94 o 
  -2  16   5      196.70       51.90     50.49 o 
   0  16   5      312.78      343.66     62.52 o 
   2  16   5       18.06       49.64     60.05 o 
   4  16   5      522.65      531.99     89.01 o 
  -3  17   5       18.47       59.48     59.14 o 
  -1  17   5       69.92       96.35     88.15 o 
   1  17   5      425.11      252.24     90.88 o 
   3  17   5       47.60       74.73     58.52 o 
  -2  18   5       26.10       61.18     61.79 o 
   0  18   5        9.00       85.99     53.26 o 
   2  18   5       12.81      -22.04     83.83 o 
  -1  19   5      245.00      168.83     60.99 o 
   1  19   5       65.28       23.34     93.75 o 
  -8   0   6       23.26       11.23     62.26 o 
  -6   0   6     7553.44     7688.55    282.59 o 
  -4   0   6      154.99       85.58     61.92 o 
  -2   0   6    12081.34    11973.90    180.28 o 
   0   0   6    30042.58    31120.04   1555.96 o 
   2   0   6      122.11      147.94     41.98 o 
   4   0   6     3259.80     3404.43    110.09 o 
   6   0   6      516.52      523.17    131.09 o 
   8   0   6     1324.19     1557.86    280.79 o 
  -9   1   6      527.84      724.08     96.10 o 
  -7   1   6     3320.70     3464.33     91.18 o 
  -5   1   6      485.65      538.64     82.92 o 
  -3   1   6     1860.50     1590.79     60.66 o 
  -1   1   6    30526.90    30616.91    501.25 o 
   1   1   6    16376.71    18009.34    204.73 o 
   3   1   6      297.17      271.67     58.56 o 
   5   1   6      998.29     1017.22     71.01 o 
   7   1   6      123.81      247.05     61.50 o 
  -8   2   6     1658.30     1543.01    174.88 o 
  -6   2   6    11245.75    11518.02    309.38 o 
  -4   2   6     3854.67     3904.64     91.64 o 
  -2   2   6    18867.17    19165.34    309.97 o 
   0   2   6     7663.88     7361.57     79.05 o 
   2   2   6       15.07       56.95     20.26 o 
   4   2   6      154.82      129.88     49.31 o 
   6   2   6      562.79      495.98     67.08 o 
   8   2   6      761.50      819.60    123.02 o 
  -7   3   6      884.84      948.39     89.55 o 
  -5   3   6     1986.65     1841.92    172.53 o 
  -3   3   6       51.29       39.45     22.51 o 
  -1   3   6     4914.55     4814.49     59.40 o 
   1   3   6     6813.14     7876.19    139.29 o 
   3   3   6     1017.27      940.69     71.55 o 
   5   3   6     2462.73     2354.55     87.34 o 
   7   3   6      324.74      455.94     84.93 o 
  -8   4   6     2273.85     2297.19    165.64 o 
  -6   4   6      459.90      354.73     59.71 o 
  -4   4   6      463.49      404.40     63.29 o 
  -2   4   6     1837.20     1684.85     49.32 o 
   0   4   6       18.61       12.10     17.02 o 
   2   4   6     1213.13     1181.73     43.16 o 
   4   4   6      468.50      425.27     59.21 o 
   6   4   6     1741.82     1914.51    155.99 o 
   8   4   6      286.39      328.77     81.63 o 
  -7   5   6     1990.03     1791.18     91.08 o 
  -5   5   6     6776.16     7010.20    149.27 o 
  -3   5   6     5395.02     5465.54    156.14 o 
  -1   5   6      875.57      787.02     34.50 o 
   1   5   6       11.16       54.53     25.69 o 
   3   5   6       13.90       18.69     28.72 o 
   5   5   6      585.46      578.28     82.97 o 
   7   5   6      360.54      499.50     85.22 o 
  -8   6   6      525.09      622.49     97.77 o 
  -6   6   6     4032.53     4120.54    119.99 o 
  -4   6   6     2898.54     2771.33     72.91 o 
  -2   6   6      636.82      827.66     68.16 o 
   0   6   6       25.43       36.72     20.43 o 
   2   6   6     1536.08     1651.94     73.01 o 
   4   6   6        1.09       31.75     38.52 o 
   6   6   6      393.66      604.20    169.18 o 
   8   6   6      949.75     1097.33    123.52 o 
  -7   7   6      562.13      693.39     91.09 o 
  -5   7   6      129.38      131.64     60.43 o 
  -3   7   6     4218.15     4212.70     91.37 o 
  -1   7   6        5.40       36.51     45.58 o 
   1   7   6      184.81      229.26     31.63 o 
   3   7   6     1759.96     1557.03     81.71 o 
   5   7   6      509.31      638.90    185.38 o 
   7   7   6      501.20      539.77     84.52 o 
  -8   8   6       46.63       54.31     35.91 o 
  -6   8   6     2491.87     2346.13     80.92 o 
  -4   8   6     4365.52     4522.19    116.67 o 
  -2   8   6       45.74       37.03     43.14 o 
   0   8   6      720.60      620.15     40.03 o 
   2   8   6     1254.81     1396.74     43.38 o 
   4   8   6      418.27      389.87     75.34 o 
   6   8   6      117.14      155.13     47.85 o 
  -7   9   6      734.87      650.55    107.14 o 
  -5   9   6     2806.62     2919.38     98.50 o 
  -3   9   6     1495.33     1453.26     39.39 o 
  -1   9   6      246.07      145.08     57.52 o 
   1   9   6      658.90      582.57     30.92 o 
   3   9   6      606.40      582.44     67.39 o 
   5   9   6        1.63       48.02     38.51 o 
   7   9   6       16.37      132.80     54.51 o 
  -6  10   6     1040.29      747.70    118.95 o 
  -4  10   6     5111.63     5203.83    136.65 o 
  -2  10   6      185.36      134.46     47.42 o 
   0  10   6       86.81       59.28     27.08 o 
   2  10   6     3441.99     3398.36    223.82 o 
   4  10   6      212.13      211.74     62.31 o 
   6  10   6       84.39      145.56     79.70 o 
  -7  11   6        1.39       48.57     56.19 o 
  -5  11   6     1297.13     1299.77    146.63 o 
  -3  11   6     3027.05     2726.89    104.30 o 
  -1  11   6       14.67      -15.87     53.64 o 
   1  11   6       29.44       64.43     36.86 o 
   3  11   6      193.98      181.76     69.57 o 
   5  11   6     2361.38     2694.79     93.19 o 
   7  11   6       29.20       27.03     54.22 o 
  -6  12   6      692.66      660.26    115.65 o 
  -4  12   6     2726.24     2567.44    106.56 o 
  -2  12   6      552.00      676.05    100.38 o 
   0  12   6     2168.97     1995.55     77.57 o 
   2  12   6     6070.20     6248.02    148.68 o 
   4  12   6      237.00      122.71     66.03 o 
   6  12   6        1.06       93.35     39.43 o 
  -5  13   6      576.81      511.19    101.37 o 
  -3  13   6     3185.77     3188.06    179.41 o 
  -1  13   6      608.24      679.00     78.53 o 
   1  13   6      330.12      343.59     44.13 o 
   3  13   6        0.84       -0.21     30.89 o 
   5  13   6      175.64      205.90     52.68 o 
  -6  14   6       67.61       30.13     63.00 o 
  -4  14   6     2205.14     2399.53     94.90 o 
  -2  14   6        1.79       23.08     33.01 o 
   0  14   6        2.08      -15.07     60.70 o 
   2  14   6      431.15      313.65     53.47 o 
   4  14   6      273.17      258.43     50.95 o 
  -5  15   6      668.04      687.79    151.20 o 
  -3  15   6      352.70      383.85     88.82 o 
  -1  15   6        8.68       48.47     51.36 o 
   1  15   6     1893.51     1656.99    126.90 o 
   3  15   6      512.93      553.43     88.53 o 
   5  15   6       37.55       97.13     41.01 o 
  -4  16   6       19.21        6.12     62.82 o 
  -2  16   6       28.68      -19.42     51.38 o 
   0  16   6      123.35       37.83     65.39 o 
   2  16   6        1.84       33.29     83.90 o 
   4  16   6        8.66       41.70     56.18 o 
  -3  17   6      340.43      264.59    102.33 o 
  -1  17   6      613.74      448.49     88.41 o 
   1  17   6        0.53       -7.23     59.86 o 
   3  17   6       43.77      -24.47     50.96 o 
  -2  18   6        9.63       96.73     82.97 o 
   0  18   6        7.43       31.11     49.84 o 
   2  18   6      101.75       97.53     48.82 o 
  -1  19   6      441.67      452.71    111.45 o 
   1  19   6        6.15        7.42     69.37 o 
  -7   1   7      325.37      281.79     67.95 o 
  -5   1   7      112.65       80.80     40.93 o 
  -3   1   7      199.22      169.15     31.38 o 
   1   1   7     4583.88     4977.99     66.53 o 
   3   1   7       77.97       64.12     47.69 o 
   5   1   7       68.92       57.04     44.00 o 
   7   1   7        6.43        5.16     57.18 o 
  -8   2   7      862.91      527.90    101.06 o 
  -6   2   7     2940.95     2528.41     94.85 o 
  -4   2   7      432.60      446.27     53.38 o 
  -2   2   7     4789.55     5085.83     71.48 o 
   0   2   7      748.08      763.72     25.86 o 
   2   2   7     2090.25     2186.07     52.59 o 
   4   2   7       56.09       44.13     47.25 o 
   6   2   7       59.93       51.73     35.19 o 
   8   2   7        2.32       37.76     61.50 o 
  -7   3   7      145.71      141.49     51.21 o 
  -5   3   7      151.59      141.31     55.71 o 
  -3   3   7     1316.90     1229.57     81.19 o 
  -1   3   7       46.11       54.16     16.55 o 
   1   3   7     8429.48     8979.54    126.63 o 
   3   3   7      859.45      774.82     71.75 o 
   5   3   7      155.77      158.24     48.65 o 
   7   3   7      112.04       98.45     49.91 o 
  -8   4   7      195.67      262.97     62.94 o 
  -6   4   7      120.01       89.38     50.23 o 
  -4   4   7      427.87      390.04     67.33 o 
  -2   4   7    12833.45    14105.34    236.10 o 
   0   4   7      704.94      669.17     29.79 o 
   2   4   7    13860.21    15484.58    229.36 o 
   4   4   7      375.35      339.64     60.96 o 
   6   4   7      176.96      123.78     57.32 o 
   8   4   7      164.98      150.91     57.21 o 
  -7   5   7      894.86      759.42     97.91 o 
  -5   5   7       72.14       59.15     35.78 o 
  -3   5   7      385.51      241.36     41.78 o 
  -1   5   7     6091.11     6199.73     99.71 o 
   1   5   7     6897.13     7691.78    112.61 o 
   3   5   7     1821.12     1967.07     63.88 o 
   5   5   7      291.89      214.63     66.20 o 
   7   5   7       59.68       92.49     58.08 o 
  -8   6   7      312.99      269.45     66.45 o 
  -6   6   7       25.88       74.55     56.33 o 
  -4   6   7        3.47       -5.08     20.12 o 
  -2   6   7       95.19       83.67     20.50 o 
   0   6   7      793.86      822.39     47.92 o 
   2   6   7     3018.98     3159.23    189.33 o 
   4   6   7      945.76      849.26     78.91 o 
   6   6   7      166.14      220.13     52.37 o 
  -7   7   7      103.88      119.44     49.64 o 
  -5   7   7       41.87      -48.37     48.37 o 
  -3   7   7      326.52      338.09     54.40 o 
  -1   7   7     4543.57     4447.69    112.23 o 
   1   7   7     1169.42     1267.05     82.79 o 
   3   7   7      198.01      299.54     62.43 o 
   5   7   7      915.12      931.43    134.36 o 
   7   7   7       27.51      -13.89     78.39 o 
  -8   8   7       61.66       82.59     45.14 o 
  -6   8   7        4.63      -15.06     40.40 o 
  -4   8   7        8.21       41.80     14.77 o 
  -2   8   7     4983.83     4846.28    146.10 o 
   2   8   7     3704.36     3551.53    100.20 o 
   4   8   7      310.92      298.90     57.88 o 
   6   8   7      373.70      319.35     69.75 o 
  -7   9   7       48.08       33.19     38.78 o 
  -5   9   7       11.11       20.94     39.38 o 
  -3   9   7        3.10        7.87     22.14 o 
  -1   9   7     5038.26     5101.48    148.85 o 
   1   9   7      306.81      421.19     44.42 o 
   3   9   7      949.12      851.84     73.43 o 
   5   9   7      236.39      292.96     60.29 o 
   7   9   7        0.96       69.69     58.64 o 
  -6  10   7      436.69      376.38     77.64 o 
  -4  10   7        1.04       52.52     61.31 o 
  -2  10   7     3542.39     3591.96    149.26 o 
   0  10   7       55.92       40.62     22.18 o 
   2  10   7     3301.32     3389.93     86.04 o 
   4  10   7     2357.07     2379.01     81.20 o 
   6  10   7      195.54      172.84     44.68 o 
  -7  11   7        5.22        3.10     68.12 o 
  -5  11   7        0.45       14.04     28.17 o 
  -3  11   7        0.54       21.46     57.76 o 
  -1  11   7      118.56       80.17     50.30 o 
   1  11   7      353.21      361.44     51.63 o 
   3  11   7       74.64       56.28     32.12 o 
   5  11   7     2152.09     2494.91     99.17 o 
  -6  12   7       37.83       31.70     69.65 o 
  -4  12   7      670.23      792.78    126.07 o 
  -2  12   7     7193.44     7257.65    194.40 o 
   0  12   7     2678.78     2711.53     94.96 o 
   2  12   7        1.34        6.96     45.76 o 
   4  12   7     2210.73     2430.98     88.27 o 
   6  12   7      192.33       98.93     36.59 o 
  -5  13   7      383.80      331.87    100.29 o 
  -3  13   7      348.12      490.36    121.54 o 
  -1  13   7      240.06      185.22     63.85 o 
   1  13   7     3875.13     4296.22     91.51 o 
   3  13   7     2475.50     2579.44    125.29 o 
   5  13   7       57.88       28.37     48.92 o 
  -6  14   7       52.32      292.97     91.55 o 
  -4  14   7      195.44      273.98     79.97 o 
  -2  14   7       36.22       25.64     55.82 o 
   0  14   7      235.93      194.10     64.67 o 
   2  14   7      209.24      170.50     61.10 o 
   4  14   7      213.02      191.85     53.34 o 
  -5  15   7      538.79      535.30     88.54 o 
  -3  15   7     1561.69     1538.57     91.07 o 
  -1  15   7     2042.29     2219.28     91.89 o 
   1  15   7     1673.14     1537.90    142.60 o 
   3  15   7      124.57       82.73     56.32 o 
   5  15   7      414.87      460.85     87.24 o 
  -4  16   7      421.88      436.19    166.28 o 
  -2  16   7      203.32      326.35     86.28 o 
   0  16   7      120.82       90.98     60.26 o 
   2  16   7     1453.99     1455.34    114.49 o 
   4  16   7        0.74       12.88     47.49 o 
  -3  17   7        0.09      -17.70     53.22 o 
  -1  17   7       36.63        8.63     49.18 o 
   1  17   7     1201.09     1392.01    132.05 o 
   3  17   7      605.40      714.40     90.57 o 
  -2  18   7      357.70      255.69     79.71 o 
   0  18   7      492.86      534.62    107.33 o 
   2  18   7      329.84      298.55     67.91 o 
  -1  19   7      219.55      287.08    126.67 o 
   1  19   7      375.53      265.63    115.69 o 
  -8   0   8      223.05      356.07    105.29 o 
  -6   0   8     4837.41     4838.07    174.40 o 
  -4   0   8     1038.42     1038.68    104.12 o 
  -2   0   8      524.95      621.16     31.66 o 
   0   0   8      645.55      624.43     74.32 o 
   2   0   8     6304.04     6622.58    159.43 o 
   4   0   8     3911.21     3964.86    112.47 o 
   6   0   8     3098.25     3264.34    195.47 o 
   8   0   8     4950.22     6031.32    174.52 o 
  -7   1   8     1620.44     1685.04    143.77 o 
  -5   1   8       11.50       19.39     55.59 o 
  -3   1   8      482.05      369.73     40.93 o 
  -1   1   8      405.00      508.74     19.19 o 
   1   1   8     5306.17     5721.36     84.31 o 
   3   1   8     3747.14     3506.20     82.34 o 
   5   1   8     2937.40     3148.23    114.59 o 
   7   1   8      552.97      550.42     82.01 o 
  -8   2   8      127.75       73.66     50.69 o 
  -6   2   8      887.09      956.16     93.36 o 
  -4   2   8      763.11      767.99    112.72 o 
  -2   2   8       11.16       25.08     12.98 o 
   0   2   8      133.05      103.39     13.38 o 
   2   2   8    16254.10    16638.29    381.98 o 
   4   2   8     6398.63     6517.25    111.40 o 
   6   2   8     2733.28     2701.48    136.11 o 
   8   2   8     1241.78     1389.51    149.98 o 
  -7   3   8      130.60       80.21     46.67 o 
  -5   3   8     2508.93     2642.86     87.41 o 
  -3   3   8       37.78       13.16     17.64 o 
  -1   3   8     3028.45     2971.68     49.86 o 
   1   3   8      307.84      260.33     27.23 o 
   3   3   8      611.77      488.78     54.30 o 
   5   3   8     2335.89     2573.64    152.68 o 
   7   3   8     1025.47      994.60    221.52 o 
  -8   4   8     1619.21     1616.50    114.69 o 
  -6   4   8     3359.30     3389.00     88.21 o 
  -4   4   8     2190.00     2154.32     65.13 o 
  -2   4   8       44.34       29.07     21.39 o 
   0   4   8     1668.88     2005.12     39.71 o 
   2   4   8      759.33      756.26     35.04 o 
   4   4   8      558.57      557.40     68.16 o 
   6   4   8      984.62      950.01     74.11 o 
   8   4   8        1.00      392.20    276.75 o 
  -7   5   8       88.16       67.63     36.31 o 
  -5   5   8      617.84      474.12     95.41 o 
  -3   5   8     1403.07     1451.88     38.85 o 
  -1   5   8        5.22       42.67     15.47 o 
   1   5   8      470.79      368.40     42.46 o 
   3   5   8     4744.69     4968.67    162.38 o 
   5   5   8     3806.31     3807.02    115.89 o 
   7   5   8     1007.87     1283.83    137.54 o 
  -8   6   8      318.89      362.45     75.03 o 
  -6   6   8     1952.74     1874.07    171.76 o 
  -4   6   8     2090.42     2067.01    103.01 o 
  -2   6   8      508.36      475.52     28.86 o 
   0   6   8     3818.46     3903.30     69.53 o 
   2   6   8     2263.35     2185.39     62.42 o 
   4   6   8     1442.33     1495.52    112.94 o 
   6   6   8       94.23       99.00     64.22 o 
  -7   7   8     1343.83     2100.76    343.52 o 
  -5   7   8       38.27       11.21     39.66 o 
  -3   7   8     2371.74     2409.74     49.25 o 
  -1   7   8        0.28       -3.50      9.58 o 
   1   7   8       79.04       41.67     22.36 o 
   3   7   8     1235.05     1332.79     78.97 o 
   5   7   8      749.39      761.70     88.98 o 
   7   7   8      773.87      956.63     86.41 o 
  -8   8   8      134.44      162.62     47.87 o 
  -6   8   8      591.55      535.80     95.29 o 
  -4   8   8      481.59      468.31     43.47 o 
  -2   8   8      286.09      271.84     63.09 o 
   0   8   8        6.04      -12.24     15.45 o 
   2   8   8      712.25      852.46     65.80 o 
   4   8   8     1230.41     1229.79    108.58 o 
   6   8   8      487.04      424.27    103.41 o 
  -7   9   8      522.62      490.12     81.35 o 
  -5   9   8        1.89       25.79     28.93 o 
  -3   9   8       77.77       78.95     16.46 o 
  -1   9   8      195.22      198.38     54.40 o 
   1   9   8       58.09       50.29     14.79 o 
   3   9   8     3564.71     3601.56     97.95 o 
   5   9   8     1509.53     1400.90     72.85 o 
   7   9   8      206.40      311.43     71.02 o 
  -6  10   8        0.09        3.53     29.10 o 
  -4  10   8      112.06       73.41     36.16 o 
  -2  10   8      188.57      116.91     61.28 o 
   0  10   8      162.87      157.36     23.91 o 
   2  10   8     5237.24     5410.43    181.20 o 
   4  10   8      705.03      730.74     78.38 o 
   6  10   8      931.39     1045.40    140.79 o 
  -7  11   8      186.48      169.02     70.05 o 
  -5  11   8        4.66       44.44     58.93 o 
  -3  11   8      110.28      162.93     86.27 o 
  -1  11   8     2428.98     2578.49    170.13 o 
   1  11   8       18.18       19.65     25.82 o 
   3  11   8      147.15       98.72     40.51 o 
   5  11   8     1593.38     1425.65    115.84 o 
  -6  12   8       40.50       68.99     63.69 o 
  -4  12   8      239.20      227.23     66.00 o 
  -2  12   8     2852.58     2737.27    202.03 o 
   0  12   8        3.95        4.34     59.52 o 
   2  12   8     1325.50     1237.74     67.56 o 
   4  12   8      807.55      694.95     74.84 o 
   6  12   8      228.18      255.25     80.30 o 
  -5  13   8      150.29      229.52    121.33 o 
  -3  13   8     1472.26     1630.98     92.56 o 
  -1  13   8      569.17      569.71     79.02 o 
   1  13   8     1611.99     1497.24     82.82 o 
   3  13   8      766.81      745.64     63.02 o 
   5  13   8     2245.07     2335.90     90.18 o 
  -6  14   8        2.40      -23.95     78.29 o 
  -4  14   8        3.04      -15.39     62.98 o 
  -2  14   8        0.30       84.26     63.63 o 
   0  14   8     2586.68     2374.02    116.50 o 
   2  14   8      458.87      418.89    150.15 o 
   4  14   8        1.16       29.42     47.35 o 
  -5  15   8      516.81      613.65     97.29 o 
  -3  15   8       73.64      161.84     77.44 o 
  -1  15   8       51.09       37.18     49.83 o 
   1  15   8      732.37      520.83     83.78 o 
   3  15   8      125.94      107.09     60.13 o 
   5  15   8       73.62       -4.00     49.84 o 
  -4  16   8      169.69      233.75     72.51 o 
  -2  16   8      380.42      435.36     72.54 o 
   0  16   8       45.28       47.93     43.22 o 
   2  16   8       24.44      122.40     60.12 o 
   4  16   8      219.89      245.24     61.85 o 
  -3  17   8        7.32       24.26    126.66 o 
  -1  17   8      635.37      662.19     96.77 o 
   1  17   8      232.41      223.26     70.27 o 
   3  17   8       46.45      138.56     65.23 o 
  -2  18   8       16.18      149.79    125.85 o 
   0  18   8      127.03       68.28     69.37 o 
   2  18   8      292.99      188.56     66.61 o 
  -1  19   8      387.84      395.18     71.17 o 
  -7   1   9       40.87       75.25     51.65 o 
  -5   1   9        7.88       19.71     44.69 o 
  -3   1   9      395.47      481.86     37.03 o 
  -1   1   9      552.50      624.36     19.91 o 
   1   1   9      214.38      219.37     27.25 o 
   3   1   9        7.77       -4.20     35.49 o 
   5   1   9       15.85       40.44     55.70 o 
   7   1   9      396.08      328.29     69.86 o 
  -8   2   9       73.16       91.54     48.65 o 
  -6   2   9      748.53      548.92    100.93 o 
  -4   2   9      384.29      298.34     39.15 o 
  -2   2   9      874.40      895.07     28.50 o 
   2   2   9     5800.02     5772.27    213.74 o 
   4   2   9      682.17      643.26     54.82 o 
   6   2   9        5.95       -5.06     58.86 o 
   8   2   9      331.40      315.06     75.11 o 
  -7   3   9      641.73      491.51     89.22 o 
  -5   3   9      299.91      254.70     51.98 o 
  -3   3   9       84.60       97.31     21.40 o 
  -1   3   9      184.00      151.96     20.32 o 
   1   3   9     2874.16     2952.14     64.48 o 
   3   3   9     1024.73     1014.66     96.08 o 
   5   3   9     2082.49     2178.35    112.72 o 
   7   3   9        1.81       88.42     46.78 o 
  -8   4   9       19.34       47.68     33.55 o 
  -6   4   9      383.53      356.50     61.92 o 
  -4   4   9       82.26       94.96     35.31 o 
  -2   4   9      734.12      975.21     26.64 o 
   0   4   9     4718.66     5155.35    116.32 o 
   2   4   9     1467.08     1478.10     68.62 o 
   4   4   9        0.47       10.11     43.03 o 
   6   4   9       79.79      119.77     51.89 o 
  -7   5   9        7.97       57.51     44.29 o 
  -5   5   9      392.73      312.67     66.62 o 
  -3   5   9      553.43      484.74     27.79 o 
  -1   5   9    17797.56    19318.36    509.20 o 
   1   5   9      117.18       43.09     22.19 o 
   3   5   9       59.72       73.95     36.14 o 
   5   5   9     1255.87     1254.88     75.23 o 
   7   5   9      141.20       83.68     41.22 o 
  -8   6   9      370.04      256.08     74.42 o 
  -6   6   9        0.12       37.83     54.37 o 
  -4   6   9     1267.90     1223.62     42.03 o 
  -2   6   9      316.47      261.22     35.25 o 
   0   6   9      683.92      663.91     24.10 o 
   2   6   9       60.26       46.05     35.16 o 
   4   6   9       23.95       12.48     55.59 o 
   6   6   9      128.50      119.18     53.67 o 
  -7   7   9        5.52      -14.09     48.03 o 
  -5   7   9      131.01      175.83     54.77 o 
  -3   7   9       51.29       59.13     25.55 o 
  -1   7   9        8.91       14.00     11.20 o 
   1   7   9     1059.37     1163.66     43.05 o 
   3   7   9        4.90       48.42     33.81 o 
   5   7   9       31.84       14.99     43.70 o 
   7   7   9       21.29       17.17     72.78 o 
  -6   8   9       86.80        8.32     37.44 o 
  -4   8   9        2.02       11.23     25.25 o 
  -2   8   9     2074.56     1946.62    127.53 o 
   0   8   9     1750.73     1860.10     64.18 o 
   2   8   9     3431.32     3555.92     81.96 o 
   4   8   9      639.52      587.90     77.10 o 
   6   8   9       96.32        0.78     54.28 o 
  -7   9   9       46.71       98.33     53.58 o 
  -5   9   9        0.60        1.28     34.23 o 
  -3   9   9      324.83      333.63     21.90 o 
  -1   9   9       13.84      -44.00     46.32 o 
   1   9   9     1327.90     1361.58     43.42 o 
   3   9   9      223.42      184.94     51.60 o 
   5   9   9      610.08      466.47     84.90 o 
   7   9   9        0.24      152.84     53.73 o 
  -6  10   9        3.12        2.97     66.78 o 
  -4  10   9        6.67       52.89     42.98 o 
  -2  10   9     1436.48     1470.70     78.24 o 
   0  10   9     1743.37     1771.64     31.43 o 
   2  10   9      198.08      169.97     43.78 o 
   4  10   9        0.77        9.90     50.70 o 
   6  10   9      106.41       90.09     51.24 o 
  -7  11   9        1.81       40.25     60.42 o 
  -5  11   9        1.59        7.34     31.28 o 
  -3  11   9      255.27      311.17     84.15 o 
  -1  11   9        9.85       40.87     31.91 o 
   1  11   9     2340.38     2406.58     63.72 o 
   3  11   9     1053.63     1065.45     71.78 o 
   5  11   9     1376.49     1395.03    113.60 o 
  -6  12   9      111.13       65.59     64.55 o 
  -4  12   9      849.18      762.82    138.57 o 
  -2  12   9      862.97      777.23     72.24 o 
   0  12   9      353.56      384.27     82.02 o 
   2  12   9     1198.35     1012.56    117.91 o 
   4  12   9        5.26       19.40     48.97 o 
   6  12   9        8.47       41.89     31.25 o 
  -5  13   9        0.62      135.36     93.91 o 
  -3  13   9      503.39      614.17    104.13 o 
  -1  13   9     1254.39     1192.47    127.40 o 
   1  13   9      631.59      534.95     86.52 o 
   3  13   9        2.32        4.33     35.89 o 
   5  13   9       85.69       84.70     47.15 o 
  -6  14   9        8.58       59.13     62.49 o 
  -4  14   9      278.81      413.98    108.15 o 
  -2  14   9     1899.73     1876.49     84.61 o 
   0  14   9     2130.38     1919.52    212.05 o 
   2  14   9       51.75       29.69     28.39 o 
   4  14   9      129.74      272.25    107.65 o 
  -5  15   9      154.59      214.39     74.82 o 
  -3  15   9      616.46      503.86    104.15 o 
  -1  15   9      281.98      169.77     65.18 o 
   1  15   9       13.92      161.72     69.91 o 
   3  15   9      177.60      175.54     54.22 o 
  -4  16   9        5.75       76.36     79.17 o 
  -2  16   9      100.70      149.34     63.14 o 
   0  16   9      186.93      112.05    122.36 o 
   2  16   9      120.74       75.78     49.38 o 
   4  16   9        0.82       -6.03     87.54 o 
  -3  17   9        3.46      -43.85     61.87 o 
  -1  17   9      134.62      115.42     59.71 o 
   1  17   9       54.77       49.31     61.95 o 
   3  17   9       42.56       32.01     39.67 o 
  -2  18   9      108.70      107.19     57.25 o 
   0  18   9        5.92       10.67     56.67 o 
   2  18   9      175.89       51.28     63.36 o 
  -8   0  10      683.69      536.92    129.23 o 
  -6   0  10        7.78       61.64     37.10 o 
  -4   0  10     2582.54     2590.14    226.91 o 
  -2   0  10    21252.93    23285.59    694.96 o 
   0   0  10     1459.86     1393.02    122.55 o 
   2   0  10     8603.51     9381.71    271.87 o 
   4   0  10     5047.79     5236.37    160.49 o 
   6   0  10     2710.62     3035.82    109.57 o 
  -7   1  10      186.78      235.19     49.34 o 
  -5   1  10     8311.91     8415.41    173.87 o 
  -3   1  10     4957.84     5187.48     81.92 o 
  -1   1  10    15150.37    15750.80    248.72 o 
   1   1  10     2830.86     2781.94     58.04 o 
   3   1  10     2271.41     2165.94     96.57 o 
   5   1  10     1253.13     1214.98     68.73 o 
   7   1  10       19.38       28.29     49.74 o 
  -8   2  10      282.06      211.15     65.95 o 
  -6   2  10      709.85      701.73     80.88 o 
  -4   2  10     2804.15     2667.66     77.88 o 
  -2   2  10    16997.76    17572.16    293.00 o 
   2   2  10       10.09       -0.38     18.12 o 
   4   2  10     3917.34     3991.88    100.41 o 
   6   2  10      512.99      556.01    103.19 o 
  -7   3  10     1155.09     1139.88     93.99 o 
  -5   3  10     2087.79     2017.46     77.02 o 
  -3   3  10    15541.44    16874.16    266.34 o 
  -1   3  10     3894.86     3815.46     65.60 o 
   1   3  10       69.56      134.88     21.15 o 
   3   3  10      213.29      134.18     44.42 o 
   5   3  10     1720.62     1734.87    123.84 o 
   7   3  10      290.78      322.94     67.51 o 
  -8   4  10     1408.54     1357.33     73.14 o 
  -6   4  10     2110.40     2122.50     90.10 o 
  -4   4  10     3958.79     3945.90     73.80 o 
  -2   4  10     5163.20     5288.01    130.40 o 
   0   4  10     1033.41      940.74     36.01 o 
   2   4  10      248.85      213.27     32.35 o 
   4   4  10      556.68      632.96    104.09 o 
   6   4  10        8.15      104.94     51.98 o 
  -7   5  10     1204.27     1120.28     72.06 o 
  -5   5  10     3038.45     2928.87    120.98 o 
  -3   5  10     4175.02     4034.26     73.18 o 
  -1   5  10     3045.96     2874.24     46.73 o 
   1   5  10     4815.28     4988.43     93.12 o 
   3   5  10     1742.34     1712.27     99.08 o 
   5   5  10      326.26      272.57     68.69 o 
   7   5  10      490.46      547.87     77.81 o 
  -8   6  10     1012.59     1145.56     95.26 o 
  -6   6  10      894.92      864.62    146.37 o 
  -4   6  10     6052.14     6055.48    112.47 o 
  -2   6  10    10374.60    10723.80    123.14 o 
   0   6  10     1144.78      893.32     26.39 o 
   2   6  10      346.61      260.43     43.07 o 
   4   6  10       11.33       39.18     50.86 o 
   6   6  10      493.01      321.85     75.95 o 
  -7   7  10      366.34      281.35     62.96 o 
  -5   7  10     6444.52     6326.93    117.57 o 
  -3   7  10     2708.73     2748.26     73.91 o 
  -1   7  10     5062.20     5232.82     75.05 o 
   1   7  10     2221.94     2261.65     50.41 o 
   3   7  10      453.82      419.16     56.02 o 
   5   7  10        7.81       51.66     37.85 o 
   7   7  10       54.18      179.51     52.20 o 
  -6   8  10      519.61      610.79     95.96 o 
  -4   8  10     2251.35     2309.76     77.07 o 
  -2   8  10      408.65      327.96     17.67 o 
   0   8  10      133.32      137.45     35.53 o 
   2   8  10      136.23      142.75     37.49 o 
   4   8  10       25.56        7.94     48.19 o 
   6   8  10      412.26      388.37     64.04 o 
  -7   9  10      247.54      345.74    126.49 o 
  -5   9  10     3528.00     3320.13    100.28 o 
  -3   9  10     3796.29     3747.53     85.28 o 
  -1   9  10     2131.90     2046.05     73.40 o 
   1   9  10    11097.84    11642.36    168.33 o 
   3   9  10     2680.68     2888.56     79.55 o 
   5   9  10        0.67       38.78     48.51 o 
  -6  10  10      835.54      935.01     80.58 o 
  -4  10  10     1398.82     1557.66    199.78 o 
  -2  10  10     3508.85     3681.53    111.77 o 
   0  10  10     7169.03     7428.78    131.69 o 
   2  10  10     1176.64     1015.49     54.27 o 
   4  10  10      336.06      331.07     59.34 o 
   6  10  10      226.99      140.34     57.53 o 
  -7  11  10      135.86      122.41     73.64 o 
  -5  11  10      904.85      840.76    169.41 o 
  -3  11  10     3186.52     3374.98    116.85 o 
  -1  11  10      989.08      870.06    133.11 o 
   1  11  10      454.81      366.86     60.87 o 
   3  11  10      298.12      260.66     53.37 o 
   5  11  10      229.64      283.08     67.87 o 
  -6  12  10      860.02     1034.09    193.17 o 
  -4  12  10      284.46      141.41     78.06 o 
  -2  12  10     3648.30     3521.59    262.00 o 
   0  12  10     3471.05     3343.10    103.83 o 
   2  12  10     4710.38     4676.88    134.76 o 
   4  12  10      153.58      157.82     51.22 o 
  -5  13  10      635.49      553.59    107.73 o 
  -3  13  10      265.41      210.62     80.82 o 
  -1  13  10      195.41      211.52     68.66 o 
   1  13  10     1888.96     2005.71    103.18 o 
   3  13  10      526.65      598.78     88.22 o 
   5  13  10      368.33      318.40     79.22 o 
  -4  14  10     1951.21     2517.49    100.72 o 
  -2  14  10     4020.77     4137.67    162.82 o 
   0  14  10       22.72      144.99     67.41 o 
   2  14  10     1173.50     1282.02    110.40 o 
   4  14  10        1.99       50.70     56.24 o 
  -5  15  10      103.87       43.51     60.98 o 
  -3  15  10       83.03       95.53     66.90 o 
  -1  15  10     1054.14     1057.73     97.18 o 
   1  15  10       77.84      143.74     56.74 o 
   3  15  10       39.48      109.60     94.91 o 
  -4  16  10      553.56      487.47    121.32 o 
  -2  16  10       10.63      145.13     55.02 o 
   0  16  10      307.29      332.72     81.56 o 
   2  16  10      515.83      510.56     77.78 o 
  -3  17  10     1097.63      961.89    156.67 o 
  -1  17  10      770.13      863.92     89.25 o 
   1  17  10      699.20      750.06    158.61 o 
  -2  18  10      735.94      592.18    123.43 o 
   0  18  10      322.33      196.42     50.20 o 
  -7   1  11       27.08       27.52     34.85 o 
  -5   1  11      380.79      297.89     44.69 o 
  -3   1  11      712.90      638.01     27.54 o 
  -1   1  11       28.64      -26.60     55.17 o 
   1   1  11      251.64      168.31     25.63 o 
   3   1  11      584.54      561.03     50.07 o 
   5   1  11     2236.29     2165.86    104.86 o 
   7   1  11      554.77      520.82     67.98 o 
  -8   2  11       17.24      359.26    232.25 o 
  -6   2  11      131.36      119.06     38.09 o 
  -4   2  11        0.62       30.45     32.08 o 
  -2   2  11     2968.86     3189.46     73.88 o 
   0   2  11      169.96      115.11     24.47 o 
   2   2  11     4885.53     5213.06     70.77 o 
   4   2  11        2.27       40.68     50.94 o 
   6   2  11     3059.99     3230.60     95.00 o 
  -7   3  11       23.88       47.85     30.17 o 
  -5   3  11     1336.05     1226.38     63.81 o 
  -3   3  11      137.12      116.37     21.71 o 
  -1   3  11     5053.34     5256.10    155.81 o 
   1   3  11     1526.55     1456.25     34.77 o 
   3   3  11        5.13        2.41     55.82 o 
   5   3  11      646.95      517.74     55.87 o 
   7   3  11        3.84      113.00     52.41 o 
  -8   4  11       24.61       45.27     44.01 o 
  -6   4  11      303.65      257.42     58.80 o 
  -4   4  11     1178.73     1239.82     49.53 o 
  -2   4  11       33.72       37.53     16.16 o 
   0   4  11       41.22       45.83     14.77 o 
   2   4  11      140.26      141.60     28.93 o 
   4   4  11      201.49      191.69     50.43 o 
   6   4  11       96.07      118.73     54.81 o 
  -7   5  11       10.77      106.33     44.10 o 
  -5   5  11       68.64      173.92     80.04 o 
  -3   5  11     2645.48     2688.57    127.84 o 
  -1   5  11      536.67      629.99     25.12 o 
   1   5  11      527.98      472.65     48.03 o 
   3   5  11      167.39      108.80     38.57 o 
   5   5  11     1463.82     1429.41     94.39 o 
   7   5  11       30.63      -27.70     64.33 o 
  -8   6  11       88.17      104.71     45.93 o 
  -6   6  11      297.67      325.10    106.40 o 
  -4   6  11      430.84      384.13     42.34 o 
  -2   6  11        3.36       13.49     12.60 o 
   0   6  11       52.11       42.31     15.32 o 
   2   6  11      665.73      683.27     57.03 o 
   4   6  11      146.86       73.64     33.08 o 
   6   6  11      181.37      112.33     57.35 o 
  -7   7  11       19.61       19.47     53.47 o 
  -5   7  11      326.20      352.59     53.32 o 
  -3   7  11       76.19      102.47     30.32 o 
  -1   7  11      106.57      129.55     21.70 o 
   1   7  11      903.53      908.63     39.01 o 
   3   7  11     1044.43      996.24     61.05 o 
   5   7  11        5.01       51.85     32.80 o 
   7   7  11      154.53      244.23     95.19 o 
  -6   8  11        7.26       26.22     27.15 o 
  -4   8  11      472.87      563.52     71.05 o 
  -2   8  11       45.08       45.10     30.03 o 
   0   8  11     2513.48     2635.34     45.38 o 
   2   8  11       22.16       64.93     29.90 o 
   4   8  11     3675.30     3602.64    113.22 o 
   6   8  11      540.25      693.13     96.40 o 
  -7   9  11       16.83       50.48     73.75 o 
  -5   9  11      551.65      347.00    102.90 o 
  -3   9  11      248.49      254.37     47.48 o 
  -1   9  11      702.96      614.39     18.34 o 
   1   9  11       21.15       27.56     19.31 o 
   3   9  11      672.13      626.54     68.76 o 
   5   9  11      622.30      511.87     79.53 o 
  -6  10  11       20.14       23.84     59.67 o 
  -4  10  11       48.88       29.19     43.77 o 
  -2  10  11     2358.44     2178.45    134.15 o 
   0  10  11      276.23      297.03     24.83 o 
   2  10  11      366.65      336.98     70.97 o 
   4  10  11      565.07      478.44     68.63 o 
   6  10  11     1013.54     1032.63     83.68 o 
  -5  11  11      587.16      535.04     97.60 o 
  -3  11  11      594.09      501.86     72.08 o 
  -1  11  11     7855.36     8672.05    132.47 o 
   1  11  11     1416.22     1367.15     53.24 o 
   3  11  11      643.08      661.03     92.54 o 
   5  11  11     2039.46     1857.76    106.61 o 
  -6  12  11       95.92      163.95     62.69 o 
  -4  12  11      571.46      589.11     74.07 o 
  -2  12  11      130.60       63.05     97.40 o 
   0  12  11      693.43      688.39     93.94 o 
   2  12  11      608.23      558.55    112.27 o 
   4  12  11        3.00       11.10     51.52 o 
  -5  13  11      120.24      129.41     57.22 o 
  -3  13  11      171.56      117.74     48.62 o 
  -1  13  11       61.92       93.80     38.03 o 
   1  13  11      287.45      324.19     67.63 o 
   3  13  11      500.38      485.46     81.24 o 
   5  13  11       71.07       86.45     47.19 o 
  -4  14  11     1370.91     1550.79    143.98 o 
  -2  14  11     1577.46     1690.54    118.20 o 
   0  14  11      242.39      207.53     70.46 o 
   2  14  11     1347.15     1311.12    109.72 o 
   4  14  11       85.50      179.84     64.81 o 
  -5  15  11      575.38      501.69    142.62 o 
  -3  15  11      556.36      649.04    141.48 o 
  -1  15  11       56.16       68.48     45.99 o 
   1  15  11      449.18      473.15     80.78 o 
   3  15  11      113.16      189.90     52.66 o 
  -4  16  11        3.92       32.88     55.59 o 
  -2  16  11        1.16      123.26     53.94 o 
   0  16  11      258.69      373.00     72.21 o 
   2  16  11      791.17      689.33    167.92 o 
  -3  17  11      415.80      337.95     75.42 o 
  -1  17  11        9.94       -2.23     60.15 o 
   1  17  11       74.53       80.97     52.62 o 
   0  18  11      276.75      187.63     56.31 o 
  -8   0  12       58.56      117.00     59.73 o 
  -6   0  12      248.37      190.33     54.32 o 
  -4   0  12      103.37      129.11     57.42 o 
  -2   0  12       65.98       68.37     13.69 o 
   0   0  12     3996.00     3698.33    172.87 o 
   2   0  12     4058.25     4171.52    171.59 o 
   4   0  12      100.80      105.56    124.31 o 
   6   0  12     3082.34     3014.07    142.97 o 
  -7   1  12       23.78      114.97     57.53 o 
  -5   1  12     9483.38     9337.93    307.99 o 
  -3   1  12     1000.55      849.13     34.90 o 
  -1   1  12      154.09      182.03     60.40 o 
   1   1  12      536.02      637.50     39.87 o 
   3   1  12     1680.50     1628.17     75.41 o 
   5   1  12        1.28        4.50     80.75 o 
   7   1  12       18.21       58.93     42.43 o 
  -8   2  12      117.09       88.71     44.35 o 
  -6   2  12     1034.17     1037.86     87.84 o 
  -4   2  12       17.97       50.27     31.58 o 
  -2   2  12     6411.50     6751.05    128.84 o 
   0   2  12       38.68       16.20     10.57 o 
   2   2  12     1072.20     1142.81     71.49 o 
   4   2  12        0.97       14.73     44.94 o 
   6   2  12        3.17        2.56     46.49 o 
  -7   3  12       34.10       49.31     34.01 o 
  -5   3  12      816.26      732.87     81.09 o 
  -3   3  12     1653.64     1619.68     39.03 o 
  -1   3  12      326.24      373.63     42.54 o 
   1   3  12     2213.34     2305.13     38.71 o 
   3   3  12       49.09       48.76     35.76 o 
   5   3  12      181.94      238.06     53.98 o 
   7   3  12     1091.61     1220.47     95.98 o 
  -8   4  12       11.07       37.23     98.77 o 
  -6   4  12      599.40      681.63     98.09 o 
  -4   4  12     1230.71     1203.72    100.02 o 
  -2   4  12      492.52      481.03     21.87 o 
   0   4  12     1919.47     1844.82     33.03 o 
   2   4  12      341.54      348.13     31.57 o 
   4   4  12      370.81      442.16     53.76 o 
   6   4  12       24.49       75.77     47.76 o 
  -7   5  12       34.80        9.54     44.87 o 
  -5   5  12     1256.47     1173.60     49.09 o 
  -3   5  12      634.31      567.78     38.34 o 
  -1   5  12      814.94      959.29     33.78 o 
   1   5  12       20.27        3.38     19.09 o 
   3   5  12        8.62       31.00     44.83 o 
   5   5  12        0.81       36.12     55.36 o 
   7   5  12      179.25      203.02     66.65 o 
  -6   6  12       36.17       -0.47     66.08 o 
  -4   6  12      466.91      478.66     68.45 o 
  -2   6  12     1763.36     1823.94     71.28 o 
   0   6  12       26.73       33.03     16.36 o 
   2   6  12       36.88       69.55     34.98 o 
   4   6  12       26.26       10.18     43.86 o 
   6   6  12      175.37      292.91     78.50 o 
  -7   7  12       16.08      119.16     43.66 o 
  -5   7  12      643.14      597.58     71.66 o 
  -3   7  12       34.51       32.86     22.44 o 
  -1   7  12     1015.73     1090.15     36.53 o 
   1   7  12       65.56       69.01     37.75 o 
   3   7  12     1103.84     1144.12    152.69 o 
   5   7  12      136.23      179.24     48.55 o 
  -6   8  12       19.30       29.07     40.03 o 
  -4   8  12      840.29      910.95     53.04 o 
  -2   8  12     3658.89     3694.60     98.42 o 
   0   8  12       92.02       41.61     26.20 o 
   2   8  12      405.73      288.65     47.85 o 
   4   8  12       45.43       63.74     28.33 o 
   6   8  12      508.98      579.12     66.51 o 
  -7   9  12       22.20       43.84     60.35 o 
  -5   9  12        9.06       47.75     49.53 o 
  -3   9  12      383.80      355.66     46.93 o 
  -1   9  12     1089.55     1030.74     31.04 o 
   1   9  12     1343.85     1190.58     99.72 o 
   3   9  12      211.21      181.58     34.51 o 
   5   9  12       17.77       10.35     45.50 o 
  -6  10  12       11.56       59.78     44.97 o 
  -4  10  12      713.21      811.34     94.38 o 
  -2  10  12       15.44       43.27     45.22 o 
   0  10  12       22.60       23.22     35.16 o 
   2  10  12      469.02      342.59     83.16 o 
   4  10  12      314.82      282.17     60.76 o 
   6  10  12      313.17      335.45     73.66 o 
  -5  11  12      148.25       51.45     48.56 o 
  -3  11  12     4652.81     4681.23    252.97 o 
  -1  11  12       20.02       55.36     36.80 o 
   1  11  12       74.75       49.42     27.28 o 
   3  11  12       21.37       58.17     43.42 o 
   5  11  12        5.59       62.67     39.96 o 
  -6  12  12       14.11       34.86     65.82 o 
  -4  12  12       52.81      136.89     77.12 o 
  -2  12  12      461.90      567.50    110.28 o 
   0  12  12      628.46      668.10     91.89 o 
   2  12  12       30.61       52.37     40.30 o 
   4  12  12       36.46      106.31    117.65 o 
  -5  13  12        2.06       44.65     62.78 o 
  -3  13  12      311.55      298.71     92.72 o 
  -1  13  12      444.83      340.08     92.44 o 
   1  13  12      130.62       79.72     56.54 o 
   3  13  12        7.46        1.67     72.24 o 
  -4  14  12       17.04      116.33     60.24 o 
  -2  14  12     1540.73     1543.68    114.01 o 
   0  14  12        0.02       61.87     68.55 o 
   2  14  12      195.46      210.93     54.70 o 
   4  14  12       38.57       89.63     72.05 o 
  -3  15  12        1.14       10.00     50.13 o 
  -1  15  12      360.72      320.01     74.77 o 
   1  15  12       36.94       77.76     40.99 o 
   3  15  12        1.07        8.62     52.91 o 
  -2  16  12      235.00      258.59     70.52 o 
   0  16  12        3.70       44.17     52.23 o 
   2  16  12        3.18       -3.19     56.77 o 
  -1  17  12       76.95      140.55     62.89 o 
   1  17  12       22.03       11.69     48.52 o 
  -7   1  13       57.93       69.77     51.75 o 
  -5   1  13       41.37      242.77    115.89 o 
  -3   1  13       66.29       93.17     22.03 o 
  -1   1  13       30.23       43.22     56.81 o 
   1   1  13        3.28       -4.49     14.38 o 
   3   1  13     2435.12     2492.47     74.16 o 
   5   1  13     1342.87     1487.73    147.05 o 
   7   1  13        1.67       16.56     47.05 o 
  -8   2  13      485.66      502.37     66.24 o 
  -6   2  13       68.25       60.52     55.60 o 
  -4   2  13       14.71       24.42     30.47 o 
  -2   2  13        8.46       19.83      7.85 o 
   0   2  13     2452.70     2164.37    338.21 o 
   2   2  13      156.81      147.73     24.21 o 
   4   2  13     2593.72     2469.22     78.59 o 
   6   2  13       93.50       95.14     65.08 o 
  -7   3  13       50.48      115.02     50.84 o 
  -5   3  13       52.91       16.39     35.44 o 
  -3   3  13     1903.19     1968.31     44.62 o 
  -1   3  13      142.84      184.69     26.87 o 
   1   3  13     1215.88     1164.72     31.61 o 
   3   3  13       48.25      238.90     85.77 o 
   5   3  13       83.71      103.94     43.41 o 
   7   3  13      118.54      134.23     48.47 o 
  -8   4  13      541.78      570.99     64.20 o 
  -6   4  13       97.06      133.09     53.18 o 
  -4   4  13       58.08      145.38     34.53 o 
  -2   4  13     1486.70     1475.16     35.53 o 
   0   4  13      214.78      183.86     27.64 o 
   2   4  13      439.40      455.23     42.97 o 
   4   4  13      746.95      870.62    104.84 o 
   6   4  13      349.77      222.68     71.78 o 
  -7   5  13        0.17       47.78     50.49 o 
  -5   5  13      262.45      216.06     39.58 o 
  -3   5  13     2027.72     1998.69     65.27 o 
  -1   5  13     1529.90     1718.22     41.66 o 
   1   5  13      293.98      294.15     23.81 o 
   3   5  13      644.24      535.57     75.42 o 
   5   5  13      110.05       72.60     47.29 o 
  -6   6  13       21.03       36.69     44.51 o 
  -4   6  13        1.50       89.05     28.93 o 
  -2   6  13      308.18      286.53     27.03 o 
   0   6  13      491.62      448.30     27.20 o 
   2   6  13      692.90      795.84     59.57 o 
   4   6  13      879.91     1006.93     62.69 o 
   6   6  13       25.77       49.21     53.13 o 
  -7   7  13       85.72      114.97     54.26 o 
  -5   7  13       10.64       30.20     63.24 o 
  -3   7  13      972.52      850.51     94.42 o 
  -1   7  13      901.63      922.80     54.76 o 
   1   7  13      552.77      499.17     60.52 o 
   3   7  13      294.81      239.84     43.06 o 
   5   7  13       14.72        8.45     56.28 o 
  -6   8  13      170.41      253.77     62.26 o 
  -4   8  13     1586.61     1636.70    122.75 o 
  -2   8  13     2400.71     2397.11    124.25 o 
   0   8  13      280.86      285.52     26.54 o 
   2   8  13     2844.42     2652.33     68.08 o 
   4   8  13     1267.61     1247.70     87.63 o 
   6   8  13      257.95      221.28     43.34 o 
  -7   9  13      110.52      175.71     67.74 o 
  -5   9  13       17.96      133.48    109.02 o 
  -3   9  13      542.13      439.52     71.15 o 
  -1   9  13     1356.05     1421.48     85.48 o 
   1   9  13      548.54      595.12     61.42 o 
   3   9  13       33.15       79.85     75.32 o 
   5   9  13       99.68       70.60     27.36 o 
  -6  10  13        0.14       76.13     46.11 o 
  -4  10  13      159.76      135.83     59.19 o 
  -2  10  13     1331.10     1268.87    103.57 o 
   0  10  13      174.97      170.55     41.71 o 
   2  10  13       52.98       98.30     84.99 o 
   4  10  13      422.67      394.93     71.78 o 
  -5  11  13      277.21      261.33     85.53 o 
  -3  11  13     2535.29     2529.92    101.77 o 
  -1  11  13     1346.26     1512.85     87.53 o 
   1  11  13       94.13      110.78     41.42 o 
   3  11  13      228.49      182.68     47.52 o 
   5  11  13       95.32       75.28     35.58 o 
  -6  12  13      521.13      375.48     78.82 o 
  -4  12  13       12.36       68.14     48.92 o 
  -2  12  13       64.64        9.53     47.45 o 
   0  12  13       17.81       71.60     56.29 o 
   2  12  13      165.06      140.42     54.89 o 
   4  12  13       75.34       57.21     27.80 o 
  -5  13  13       46.11       78.94     62.70 o 
  -3  13  13       86.67      148.41     70.25 o 
  -1  13  13      411.94      323.85     63.01 o 
   1  13  13        8.18       91.84     57.73 o 
   3  13  13       46.78      162.58     63.03 o 
  -4  14  13      204.54      152.78     58.10 o 
  -2  14  13       86.21      115.36     64.15 o 
   0  14  13       21.26      126.29     65.36 o 
   2  14  13        8.47       28.62     53.05 o 
   4  14  13        9.26       81.19     56.95 o 
  -3  15  13       46.75       21.58     43.59 o 
  -1  15  13      339.18      340.82    115.41 o 
   1  15  13        2.53       20.32     31.11 o 
   3  15  13       67.00       88.44     80.30 o 
  -2  16  13        0.10       50.39     43.31 o 
   0  16  13        0.99      -52.50     52.50 o 
   2  16  13       73.64       46.38     49.67 o 
  -1  17  13       32.26       63.18     56.38 o 
  -8   0  14      109.79       67.70    109.21 o 
  -6   0  14      738.07      708.13     77.18 o 
  -4   0  14    12697.30    13663.41    166.97 o 
  -2   0  14     7948.41     8084.04    234.36 o 
   0   0  14     4068.61     3885.95    150.05 o 
   2   0  14    16495.51    18150.87    556.64 o 
   4   0  14    14362.02    15757.64    457.34 o 
   6   0  14     1297.88     1263.04     93.35 o 
  -7   1  14     1252.12     1307.82    128.02 o 
  -5   1  14      127.47      395.10    214.68 o 
  -3   1  14     1269.35     1225.42     30.05 o 
  -1   1  14     1882.63     2036.13     91.15 o 
   3   1  14      120.86       87.41     39.73 o 
   5   1  14      429.21      421.23     53.96 o 
  -6   2  14      252.56      363.31     58.35 o 
  -4   2  14     1524.85     1328.69    132.50 o 
  -2   2  14     1981.26     2031.48     37.65 o 
   0   2  14     3698.05     3739.52    106.86 o 
   2   2  14     7775.91     7955.93    110.14 o 
   4   2  14     1177.57     1130.77     60.51 o 
   6   2  14      250.18      214.33     65.63 o 
  -7   3  14      486.67      676.30     58.89 o 
  -5   3  14     3252.39     3509.74    146.91 o 
  -3   3  14     3509.26     3614.83     58.90 o 
  -1   3  14     7366.30     7414.05    114.91 o 
   1   3  14     2837.43     2936.26     67.16 o 
   3   3  14     5323.04     5568.98    211.60 o 
   5   3  14     1641.01     1628.74     79.88 o 
  -6   4  14      755.93      888.84     95.88 o 
  -4   4  14     2907.73     2981.64     75.08 o 
  -2   4  14     5111.92     5035.08    100.25 o 
   2   4  14     3694.39     3824.51     86.18 o 
   4   4  14      201.60      259.91     51.99 o 
   6   4  14      168.34      411.95     64.57 o 
  -7   5  14      805.34      836.52     55.30 o 
  -5   5  14     1622.05     1797.13     65.46 o 
  -3   5  14     2209.52     2289.19     73.84 o 
  -1   5  14     5535.21     5420.04     77.24 o 
   1   5  14     3547.91     3464.22     72.19 o 
   3   5  14     2574.46     2450.18    108.13 o 
   5   5  14      588.63      724.50    110.37 o 
  -6   6  14     1596.12     1772.12     64.75 o 
  -4   6  14     2728.04     2825.49    102.77 o 
  -2   6  14      930.15      731.46     42.87 o 
   0   6  14     2469.76     2489.69     53.86 o 
   2   6  14     2269.82     2179.29    171.26 o 
   4   6  14      333.28      319.41     47.67 o 
   6   6  14      111.56       85.19     58.07 o 
  -7   7  14      152.48      120.29     83.06 o 
  -5   7  14       15.87        1.21     27.41 o 
  -3   7  14     5228.06     5342.85    182.76 o 
  -1   7  14     4321.26     4367.67     83.73 o 
   1   7  14     6492.28     6968.11    155.05 o 
   3   7  14      259.36      248.42     51.48 o 
   5   7  14      580.76      638.47     74.95 o 
  -6   8  14     1183.90     1384.10    108.93 o 
  -4   8  14     5757.05     6102.65    115.74 o 
  -2   8  14     3078.68     3144.56     69.48 o 
   0   8  14     2881.44     2852.80     86.64 o 
   2   8  14     4503.01     4575.69    145.42 o 
   4   8  14     1767.52     1830.24    108.78 o 
   6   8  14      279.93      308.25     63.90 o 
  -5   9  14       84.29       52.06     46.87 o 
  -3   9  14        2.05       11.00     56.93 o 
  -1   9  14      643.06      764.10    158.83 o 
   1   9  14     2454.17     2332.53     78.11 o 
   3   9  14       44.76       72.44     50.58 o 
   5   9  14       37.37       76.34     55.12 o 
  -6  10  14      187.41       20.54     57.34 o 
  -4  10  14      864.79      797.03     99.16 o 
  -2  10  14     2764.00     2844.44    105.57 o 
   0  10  14     1875.29     1979.32     83.07 o 
   2  10  14     3941.24     3934.22     72.58 o 
   4  10  14      604.15      565.88     92.80 o 
  -5  11  14     1774.09     1833.93    259.89 o 
  -3  11  14      613.20      489.74     82.78 o 
  -1  11  14     6526.07     6659.53    135.51 o 
   1  11  14      979.48     1075.02    180.13 o 
   3  11  14     1106.55     1222.75     77.11 o 
   5  11  14      649.10      592.81     99.20 o 
  -4  12  14       39.65       69.23     42.44 o 
  -2  12  14      145.32      181.20     60.77 o 
   0  12  14      654.37      583.66     95.92 o 
   2  12  14     1053.59     1172.13    162.65 o 
   4  12  14      457.61      382.67    117.40 o 
  -5  13  14      346.29      415.27    125.54 o 
  -3  13  14      475.68      481.16     88.58 o 
  -1  13  14     3645.95     3782.91    118.36 o 
   1  13  14     1009.32      962.88     71.19 o 
   3  13  14      607.39      544.67    112.98 o 
  -4  14  14       85.98       77.75     56.32 o 
  -2  14  14      654.10      667.49     80.03 o 
   0  14  14      843.16      938.98    165.45 o 
   2  14  14        5.23       66.26     69.81 o 
  -3  15  14     1454.57     2012.98     92.72 o 
  -1  15  14     1893.83     2223.64     88.72 o 
   1  15  14      937.22      846.63     97.03 o 
  -2  16  14      341.30      255.81     89.29 o 
   0  16  14      550.71      495.19    166.24 o 
  -7   1  15      128.02      150.22     47.49 o 
  -5   1  15       22.51      -19.52     42.96 o 
  -3   1  15        3.94       21.16      9.72 o 
  -1   1  15       69.01      161.53     66.56 o 
   1   1  15     3234.45     3375.94     73.13 o 
   3   1  15     2454.78     2390.15     65.85 o 
   5   1  15        2.21        1.46     59.36 o 
  -6   2  15      338.54      280.09     40.09 o 
  -4   2  15     1089.32     1234.77     69.59 o 
  -2   2  15       15.78       16.26      6.64 o 
   0   2  15     3894.51     3454.35    119.87 o 
   2   2  15     4288.61     4075.52     85.99 o 
   4   2  15      199.72      189.17     77.99 o 
   6   2  15      281.15      294.44     56.13 o 
  -7   3  15        4.74       24.94     46.11 o 
  -5   3  15       11.65       26.68     35.07 o 
  -3   3  15      116.12       91.04     28.83 o 
  -1   3  15      198.23      179.32     79.25 o 
   1   3  15     1428.61      941.94    282.96 o 
   3   3  15      372.61      374.36     50.77 o 
   5   3  15       96.03      145.73     60.07 o 
  -6   4  15      503.59      488.43     74.68 o 
  -4   4  15        0.12       -2.73     23.57 o 
  -2   4  15       44.40       66.99     13.79 o 
   0   4  15     1547.83     1674.24     91.42 o 
   2   4  15      367.04      366.34     66.70 o 
   4   4  15      186.49      164.00     49.68 o 
   6   4  15      250.85      177.32     60.32 o 
  -7   5  15       69.02      101.47     37.48 o 
  -5   5  15       30.71       50.36     46.26 o 
  -3   5  15        8.81        2.70     24.56 o 
  -1   5  15      796.39      848.47     54.72 o 
   1   5  15      534.43      490.11     30.05 o 
   3   5  15      170.66      199.57     50.31 o 
   5   5  15       19.15       81.60     42.52 o 
  -6   6  15     1086.11     1165.54    131.04 o 
  -4   6  15       50.32       36.66     31.63 o 
  -2   6  15       89.55       52.61     42.55 o 
   0   6  15      758.73      739.19     56.89 o 
   2   6  15      172.37      123.84     38.09 o 
   4   6  15      500.52      509.58     50.61 o 
   6   6  15       63.17       74.73     55.19 o 
  -7   7  15      327.35      385.24    104.77 o 
  -5   7  15       20.96       65.38     52.71 o 
  -3   7  15     1670.88     1832.45     71.36 o 
  -1   7  15        3.13       -1.94     27.11 o 
   1   7  15     1778.72     1663.64     59.58 o 
   3   7  15       24.80       -4.08     32.11 o 
   5   7  15      139.47      144.21     50.95 o 
  -6   8  15      114.62       94.27     54.01 o 
  -4   8  15       14.12       65.62     51.24 o 
  -2   8  15      526.37      529.57     60.37 o 
   0   8  15      396.32      344.31     51.57 o 
   2   8  15       41.51       48.59     31.79 o 
   4   8  15       18.55        4.78     73.24 o 
  -5   9  15     1336.06     1302.58    114.59 o 
  -3   9  15       64.43        7.82     42.14 o 
  -1   9  15       14.41       35.74     23.84 o 
   1   9  15       32.83       31.44     24.66 o 
   3   9  15      112.16      148.95     54.02 o 
   5   9  15      107.68      189.57     59.61 o 
  -6  10  15        9.43       20.30     50.06 o 
  -4  10  15       10.07       47.03     38.82 o 
  -2  10  15      162.81      170.47     62.45 o 
   0  10  15     1507.71     1334.35    131.71 o 
   2  10  15     1947.52     2023.01    164.92 o 
   4  10  15       38.74       12.83     24.18 o 
  -5  11  15       31.66       34.31     52.64 o 
  -3  11  15      270.73      207.93     59.01 o 
  -1  11  15     1883.05     2029.21     87.49 o 
   1  11  15       58.54       68.10     40.44 o 
   3  11  15       84.31       81.02     42.74 o 
  -4  12  15      325.21      271.79     67.75 o 
  -2  12  15      293.81      263.31     63.45 o 
   0  12  15      903.85      732.60    117.97 o 
   2  12  15       14.59       37.33     36.63 o 
   4  12  15       96.66       78.00     54.11 o 
  -3  13  15      596.24      553.21     72.84 o 
  -1  13  15        6.82       55.50     31.38 o 
   1  13  15      345.10      254.72     60.51 o 
   3  13  15      351.44      302.73     78.85 o 
  -4  14  15      159.29       97.37     52.53 o 
  -2  14  15      104.93       82.91     49.37 o 
   0  14  15        2.72       39.11     28.72 o 
   2  14  15      136.67      188.58    110.64 o 
  -3  15  15        0.19      -11.17     52.36 o 
  -1  15  15      291.81      319.97    150.38 o 
   1  15  15       52.09       38.37     58.66 o 
   0  16  15       49.07       16.49     44.98 o 
  -6   0  16     1341.84     1240.45    108.05 o 
  -4   0  16       88.91       43.64     56.05 o 
  -2   0  16      638.35      688.40    284.29 o 
   0   0  16      103.11       15.77    105.79 o 
   2   0  16     3308.97     3393.67    162.76 o 
   4   0  16      545.26      485.98    115.43 o 
   6   0  16       19.60      -60.21    125.78 o 
  -7   1  16       21.45       52.60     58.07 o 
  -5   1  16       66.43       80.16     38.87 o 
  -3   1  16      619.43      722.94     36.28 o 
  -1   1  16       68.55      107.32     67.90 o 
   1   1  16     4939.63     5126.26    247.12 o 
   3   1  16     4469.86     4536.99    114.54 o 
   5   1  16        6.21       52.73     48.31 o 
  -6   2  16       54.91       69.96     33.88 o 
  -4   2  16      347.61      286.35     52.25 o 
  -2   2  16      145.01      116.02     74.33 o 
   0   2  16      500.63      487.42    168.79 o 
   2   2  16      161.59      149.55     24.67 o 
   4   2  16      127.04      102.46     43.41 o 
   6   2  16        6.31       38.01     49.76 o 
  -7   3  16      613.90      623.94     56.10 o 
  -5   3  16      142.93      175.52     38.76 o 
  -3   3  16      586.94      608.54     35.87 o 
  -1   3  16      466.14      371.34    114.19 o 
   1   3  16      456.85      450.57     33.88 o 
   3   3  16     1257.70     1214.91     64.13 o 
   5   3  16       68.47       76.62     52.93 o 
  -6   4  16      212.06      199.50     38.26 o 
  -4   4  16      133.39      111.78     33.32 o 
  -2   4  16       35.35       13.07     21.84 o 
   0   4  16     1091.75     1062.75     36.88 o 
   2   4  16      345.15      394.33     38.86 o 
   4   4  16      503.16      324.86     58.05 o 
   6   4  16       44.26       69.94     43.45 o 
  -7   5  16      440.51      345.54     57.72 o 
  -5   5  16      439.83      347.13     36.41 o 
  -3   5  16        1.46       25.43     30.32 o 
  -1   5  16      464.75      162.15    110.25 o 
   1   5  16      148.71       88.28     29.15 o 
   3   5  16      164.25      103.56     42.71 o 
   5   5  16       78.46      130.06     46.85 o 
  -6   6  16       46.73       71.74     44.86 o 
  -4   6  16      398.27      264.77     40.19 o 
  -2   6  16      310.26      329.81     81.15 o 
   0   6  16      159.92      100.92     36.80 o 
   2   6  16      343.04      346.69     48.06 o 
   4   6  16      451.92      381.63     49.02 o 
  -5   7  16     2033.63     1976.09     71.52 o 
  -3   7  16       48.15       -9.59     25.13 o 
  -1   7  16       23.30       44.15     33.06 o 
   1   7  16       79.64       87.43     34.94 o 
   3   7  16     1046.15      912.66     71.49 o 
   5   7  16       12.09       65.67     46.71 o 
  -6   8  16     1023.52     1116.31     90.53 o 
  -4   8  16      150.39       53.57     25.82 o 
  -2   8  16      273.88      234.39     32.95 o 
   0   8  16      360.95      340.10     50.46 o 
   2   8  16      270.37      237.40     42.20 o 
   4   8  16       52.08      158.79     43.38 o 
  -5   9  16       61.48       20.64     51.65 o 
  -3   9  16      101.44       59.88     68.22 o 
  -1   9  16        5.40       62.24     44.01 o 
   1   9  16       11.89       -4.87     44.77 o 
   3   9  16        4.91       31.46     34.45 o 
  -4  10  16       38.07       67.91     33.20 o 
  -2  10  16       17.90       16.55     79.98 o 
   0  10  16     1655.64     1600.13     59.54 o 
   2  10  16       32.60       14.07     27.89 o 
   4  10  16       14.49       81.46     39.04 o 
  -5  11  16       10.47       73.93     46.93 o 
  -3  11  16       61.34       44.54     30.51 o 
  -1  11  16      620.61      506.91     99.19 o 
   1  11  16      896.47      797.20     90.12 o 
   3  11  16        0.99       -3.75     56.53 o 
  -4  12  16        8.96       44.71     56.36 o 
  -2  12  16       29.12       24.33     36.73 o 
   0  12  16     1530.57     1746.60    264.39 o 
   2  12  16        6.10       59.12     68.72 o 
  -3  13  16       75.37       45.44     32.75 o 
  -1  13  16      303.55      151.17     61.46 o 
   1  13  16      101.38       56.46     48.24 o 
   3  13  16       53.89       70.29     56.54 o 
  -2  14  16       13.40       65.67     61.18 o 
   0  14  16      175.73      104.29     51.38 o 
   2  14  16      174.45      118.90     42.89 o 
  -1  15  16       10.02        4.50     41.23 o 
   1  15  16       21.08       65.05     33.78 o 
  -7   1  17       91.18      301.29     69.39 o 
  -5   1  17      217.70      225.85     80.79 o 
  -3   1  17       46.74       74.60    113.92 o 
  -1   1  17     2203.85     2294.08    128.43 o 
   1   1  17      545.64      655.76    138.03 o 
   3   1  17       80.34       49.31     33.57 o 
   5   1  17       56.87       61.92     56.07 o 
  -6   2  17      175.25       88.72     67.58 o 
  -4   2  17      214.81      130.86     57.87 o 
  -2   2  17     1958.71     1912.95    108.61 o 
   0   2  17       67.45       51.49     66.57 o 
   2   2  17      786.56      721.10     43.54 o 
   4   2  17        3.16       35.52     36.97 o 
  -7   3  17      713.39      827.77    116.41 o 
  -5   3  17      213.27      169.68     65.57 o 
  -3   3  17      173.24      116.06    103.63 o 
  -1   3  17     1840.94     1918.26    103.36 o 
   1   3  17     2313.06     2255.35    169.55 o 
   3   3  17     1246.77     1173.85     50.55 o 
   5   3  17       27.32       84.31     46.83 o 
  -6   4  17       33.77      112.08     63.84 o 
  -4   4  17       47.54       74.38     45.90 o 
  -2   4  17       12.81      -30.32     51.15 o 
   0   4  17     3658.60     3897.93    156.02 o 
   2   4  17       57.26      -29.24     34.94 o 
   4   4  17        0.76      -19.94     48.22 o 
  -5   5  17      171.95      218.74     67.07 o 
  -3   5  17        0.13       39.23     61.23 o 
  -1   5  17      511.46      473.80    142.56 o 
   1   5  17     1043.55      912.47     73.29 o 
   3   5  17        0.89       58.99     36.47 o 
   5   5  17        5.00        3.86     53.39 o 
  -6   6  17      449.60      557.27    191.58 o 
  -4   6  17      265.90      234.97     71.82 o 
  -2   6  17      118.71      100.61     46.14 o 
   0   6  17      361.90      307.46     74.05 o 
   2   6  17     1453.62     1356.56    109.03 o 
   4   6  17       39.69      131.97     46.60 o 
  -5   7  17       65.92      247.02    138.08 o 
  -3   7  17      107.86       82.52     32.54 o 
  -1   7  17      150.60       95.78     33.80 o 
   1   7  17       10.39       26.43     22.40 o 
   3   7  17      552.39      606.51     63.60 o 
   5   7  17        0.09       47.33     49.72 o 
  -6   8  17      135.26       80.12    130.66 o 
  -4   8  17       64.49       52.65     75.06 o 
  -2   8  17        4.86       18.75     26.90 o 
   0   8  17       39.29       35.52     20.97 o 
   2   8  17        0.05       26.41     37.62 o 
   4   8  17       55.27       87.96     74.35 o 
  -5   9  17      427.25      235.35    194.28 o 
  -3   9  17      450.59      376.98     64.07 o 
  -1   9  17        8.33       52.71     34.50 o 
   1   9  17       62.88       72.11     51.06 o 
   3   9  17      344.86      314.52     55.05 o 
  -4  10  17       34.37       40.60     36.75 o 
  -2  10  17      638.58      526.08     79.74 o 
   0  10  17        0.34       30.96     70.05 o 
   2  10  17      207.76      231.06     49.22 o 
   4  10  17       56.55       34.67     57.97 o 
  -5  11  17      386.13      132.90    102.70 o 
  -3  11  17        3.01       55.40     49.36 o 
  -1  11  17     1094.59     1309.27    190.60 o 
   1  11  17      314.99      260.98    160.06 o 
   3  11  17       76.16        8.08     72.10 o 
  -4  12  17      597.54      504.76    368.55 o 
  -2  12  17      110.48       70.27     76.69 o 
   0  12  17      688.09      379.09    110.33 o 
   2  12  17       59.94      118.25     59.08 o 
  -3  13  17      179.60      190.99    129.62 o 
  -1  13  17      944.08      824.75    129.12 o 
   1  13  17      168.99      168.49     65.84 o 
  -2  14  17       41.98      122.59    136.86 o 
   0  14  17      253.38      314.26    211.90 o 
  -6   0  18     1120.05     1107.33    159.86 o 
  -4   0  18     1831.26     1883.94    147.87 o 
  -2   0  18      335.15      321.84    100.55 o 
   0   0  18       83.95      182.38    147.26 o 
   2   0  18     1399.66     1518.96    194.96 o 
   4   0  18       10.87     -121.70    121.70 o 
  -5   1  18      409.09      330.38     98.49 o 
  -3   1  18     1166.70     1087.64    152.37 o 
  -1   1  18     5675.09     5719.58    163.57 o 
   1   1  18     1413.96     1278.01    131.71 o 
   3   1  18     6652.04     6524.38    256.79 o 
   5   1  18      978.83      847.47    216.28 o 
  -6   2  18     1706.58     2109.71    119.08 o 
  -4   2  18      366.49      439.83    177.68 o 
  -2   2  18      303.61      158.56     67.36 o 
   0   2  18     3993.12     3888.16    309.39 o 
   2   2  18     3077.34     3120.40    127.06 o 
   4   2  18      377.03      333.56     94.71 o 
  -5   3  18      288.48      544.42    107.52 o 
  -3   3  18      289.18      229.08     66.52 o 
  -1   3  18      163.99      180.67     66.67 o 
   1   3  18     2684.91     2558.91    123.37 o 
   3   3  18     1428.96     1525.72    114.74 o 
   5   3  18      734.57      957.41    274.66 o 
  -6   4  18      566.69      797.82    157.91 o 
  -4   4  18      405.09      196.22     73.64 o 
  -2   4  18     3266.44     3336.52    185.59 o 
   0   4  18     4776.01     4891.32    178.89 o 
   2   4  18     1022.56     1606.54    120.27 o 
   4   4  18     1921.10     1953.70    188.49 o 
  -5   5  18      851.88      875.37    300.54 o 
  -3   5  18      293.78      160.76     83.99 o 
  -1   5  18      341.80      318.70     72.52 o 
   1   5  18     3054.48     3228.36    104.24 o 
   3   5  18     1418.24     1525.20     98.51 o 
   5   5  18      414.65      334.29     82.75 o 
  -6   6  18      879.35     1483.24    213.45 o 
  -4   6  18      420.75      474.45     85.53 o 
  -2   6  18     1339.11     1516.15    138.73 o 
   0   6  18     3891.37     3871.25    125.37 o 
   2   6  18     2640.51     2674.87    149.79 o 
   4   6  18      213.07      305.79    129.75 o 
  -5   7  18      247.22      222.47    124.91 o 
  -3   7  18     1049.99      897.32    147.18 o 
  -1   7  18     1496.39     1491.81     79.15 o 
   1   7  18      369.12      395.84     77.67 o 
   3   7  18     3672.39     3775.57    126.17 o 
  -4   8  18      255.11      321.86    131.98 o 
  -2   8  18      105.88       14.08    148.36 o 
   0   8  18      220.58      160.91     52.64 o 
   2   8  18     1236.37     1256.24    144.98 o 
   4   8  18      185.23      177.75     89.38 o 
  -5   9  18      158.10       53.30     99.14 o 
  -3   9  18     1612.87     1885.20    155.25 o 
  -1   9  18     1140.33      922.94    155.86 o 
   1   9  18     1330.73     1402.18    152.59 o 
   3   9  18     1672.60     1781.64    120.99 o 
  -4  10  18       59.67      234.93    172.22 o 
  -2  10  18        2.45      -10.53    134.03 o 
   0  10  18      536.04      659.61    336.20 o 
   2  10  18      508.64      494.48    150.37 o 
  -3  11  18     1198.50     1452.35    208.81 o 
  -1  11  18      112.28      434.90    200.91 o 
   1  11  18      305.00      184.06    144.82 o 
   3  11  18      995.53      976.02    540.91 o 
  -2  12  18      154.86      305.11    173.98 o 
   0  12  18     2775.40     2307.63    521.57 o 
   2  12  18      424.63      247.24    150.17 o 
  -1  13  18        0.28      -55.58    129.14 o 
   1  13  18       19.39      163.95    142.22 o 
  -5   1  19        8.52       13.22     69.89 o 
  -3   1  19     1094.60     1055.21     77.07 o 
  -1   1  19      138.69       83.77     84.87 o 
   1   1  19      393.22      361.75    123.37 o 
   3   1  19      104.59       60.40     86.47 o 
   5   1  19       59.74       93.26     96.35 o 
  -6   2  19       31.24       12.51     73.80 o 
  -4   2  19     1388.58     1289.09    188.44 o 
  -2   2  19      790.36      901.55    128.22 o 
   0   2  19      419.60      222.44    101.38 o 
   2   2  19        0.28      -35.37     85.22 o 
   4   2  19       64.95      -20.95     90.32 o 
  -5   3  19        2.07        9.87     59.26 o 
  -3   3  19      562.29      684.65    115.50 o 
  -1   3  19      676.67      482.76    140.92 o 
   1   3  19       15.84      196.32     81.51 o 
   3   3  19       13.97       -5.29     88.27 o 
  -6   4  19       17.30      -63.46     63.46 o 
  -4   4  19       22.15       58.88     52.71 o 
  -2   4  19     1586.00     2005.39    141.89 o 
   0   4  19      144.94      187.14     83.11 o 
   2   4  19       62.82       78.16    100.26 o 
   4   4  19       52.57       95.15     88.16 o 
  -5   5  19       14.47       23.21     36.86 o 
  -3   5  19      219.31      209.79     75.48 o 
  -1   5  19     3690.13     3914.42    207.41 o 
   1   5  19      284.91      208.67     78.76 o 
   3   5  19      193.65      120.57     74.67 o 
  -4   6  19       24.14       43.85     66.41 o 
  -2   6  19      780.30      655.89    167.54 o 
   0   6  19      131.23       90.02     74.50 o 
   2   6  19       49.22       56.71     87.24 o 
   4   6  19      109.04        5.37     80.30 o 
  -5   7  19       38.36      125.83    123.20 o 
  -3   7  19        4.96       18.98    132.86 o 
  -1   7  19      210.25      130.06     96.45 o 
   1   7  19       44.50      157.24     63.79 o 
   3   7  19       30.90       10.94     55.49 o 
  -4   8  19      182.40      120.50    125.58 o 
  -2   8  19       88.99      117.78    140.92 o 
   0   8  19       72.61       12.58    107.92 o 
   2   8  19      222.33      102.55     71.30 o 
  -3   9  19      436.23      566.50    142.39 o 
  -1   9  19       78.39       60.66    127.45 o 
   1   9  19      171.52      263.50    153.03 o 
   3   9  19       26.98       84.00     88.37 o 
  -4  10  19      178.26      236.29    135.27 o 
  -2  10  19       50.88      -86.12    139.52 o 
   0  10  19      719.25      444.98    248.15 o 
   2  10  19       25.62      -81.97    123.94 o 
  -3  11  19       42.69      233.20    129.10 o 
  -1  11  19      289.97      260.04    142.24 o 
   1  11  19       52.28       97.82    124.44 o 
  -2  12  19      651.40      610.57    133.43 o 
   0  12  19      294.92      218.02    118.59 o 
  -1  13  19      219.43      -86.71    154.44 o 
  -6   0  20      265.54      267.81    186.99 o 
  -4   0  20      839.95      959.21    146.31 o 
  -2   0  20      136.00      377.25    145.48 o 
   0   0  20       92.09      191.87    108.23 o 
   2   0  20       71.29       87.24     82.20 o 
   4   0  20     3808.50     3656.73    188.37 o 
  -5   1  20     2145.41     1957.29     91.83 o 
  -3   1  20       14.27      -11.21    151.79 o 
  -1   1  20       15.91      -12.54     77.91 o 
   1   1  20      554.40      685.51     89.59 o 
   3   1  20       49.44       75.61     86.11 o 
  -6   2  20      400.84      433.65    125.91 o 
  -4   2  20     1534.07     1582.32     93.94 o 
  -2   2  20      941.58     1133.19    264.00 o 
   0   2  20      604.85      675.54     82.38 o 
   2   2  20      114.70      227.11     86.95 o 
   4   2  20      665.69      707.97    133.42 o 
  -5   3  20      932.67      834.11    161.05 o 
  -3   3  20        0.19      108.59     97.15 o 
  -1   3  20      142.18       81.83     94.97 o 
   1   3  20        1.86       -7.75     59.03 o 
   3   3  20      149.98      134.65     79.72 o 
  -4   4  20     3263.73     3550.39    344.69 o 
  -2   4  20      154.70      436.33    250.92 o 
   0   4  20       96.97       32.02     75.26 o 
   2   4  20      400.77      995.91    539.46 o 
   4   4  20       79.73      241.42    183.41 o 
  -3   5  20      375.40      479.57     63.00 o 
  -1   5  20     1103.08     1130.71     88.41 o 
   1   5  20      125.23       29.44     55.51 o 
   3   5  20       22.67        8.45     74.71 o 
  -4   6  20     1401.19     1441.46    225.64 o 
  -2   6  20      486.34      463.84    145.47 o 
   0   6  20        4.53       22.78     69.80 o 
   2   6  20       17.11       -4.93     74.06 o 
  -5   7  20     1167.07     1490.64    148.02 o 
  -3   7  20      267.30      315.29    146.29 o 
  -1   7  20       15.48      115.01    121.40 o 
   1   7  20      799.23     1325.15    121.90 o 
   3   7  20       27.37      -77.26     79.36 o 
  -4   8  20      481.14      701.95    194.10 o 
  -2   8  20      338.30      300.91    131.23 o 
   0   8  20      219.57       99.06    135.88 o 
   2   8  20       17.95       73.20     64.55 o 
  -3   9  20      127.33      120.20    121.64 o 
  -1   9  20      310.01       39.28    130.48 o 
   1   9  20       82.97       80.35    154.78 o 
  -2  10  20      348.64      344.09    150.15 o 
   0  10  20       48.22       79.27    106.66 o 
   2  10  20       31.18       43.91    155.59 o 
  -1  11  20      285.26      296.68    213.65 o 
   1  11  20      520.79      681.09    139.77 o 
  -5   1  21       76.40       83.08     73.29 o 
  -3   1  21      111.37       99.48     74.53 o 
  -1   1  21      674.43      642.34     96.31 o 
   1   1  21        8.59      102.96     88.58 o 
   3   1  21        4.85      -77.74     86.92 o 
  -4   2  21     1199.49     1048.07    180.49 o 
  -2   2  21      267.50      299.44    112.51 o 
   0   2  21      737.09      686.03    224.41 o 
   2   2  21        1.67       22.87     81.00 o 
  -5   3  21      295.44      280.81     84.26 o 
  -3   3  21     1630.03     1720.85    104.95 o 
  -1   3  21      205.59      120.77     60.50 o 
   1   3  21      208.29      157.37     73.52 o 
   3   3  21       34.74       55.56     88.23 o 
  -4   4  21      199.50      128.78     64.40 o 
  -2   4  21      175.24      124.00     66.24 o 
   0   4  21     1648.92     1528.68     93.66 o 
   2   4  21      114.50      202.47    153.57 o 
  -5   5  21       18.09      170.57    161.83 o 
  -3   5  21      870.38      934.65    141.22 o 
  -1   5  21      303.32      378.53     82.13 o 
   1   5  21       50.01       61.61     70.24 o 
   3   5  21        3.12      -83.01     85.71 o 
  -4   6  21     1345.34     1323.11    159.94 o 
  -2   6  21       47.87      194.00    131.25 o 
   0   6  21      341.37      201.06     62.33 o 
   2   6  21       13.33      166.52     92.30 o 
  -3   7  21       16.67       25.40    127.08 o 
  -1   7  21      103.88       31.38    131.21 o 
   1   7  21      285.95      184.64     63.11 o 
  -4   8  21       34.24      188.86    134.44 o 
  -2   8  21       60.88       17.86    132.69 o 
   0   8  21      226.42      196.22    135.38 o 
   2   8  21        5.49      315.36    210.85 o 
  -3   9  21      319.70      326.67    160.29 o 
  -1   9  21      584.42      649.77    221.72 o 
   1   9  21        8.95      105.06    127.94 o 
  -2  10  21       13.85       -6.62    142.79 o 
   0  10  21     1764.64     1735.93    223.36 o 
  -4   0  22       18.14      -29.73     91.71 o 
  -2   0  22     1319.55      985.24    119.06 o 
   0   0  22      372.06      314.89    110.89 o 
   2   0  22      295.76      144.01    116.25 o 
  -3   1  22      233.38      234.81     70.77 o 
  -1   1  22      464.66      705.28    132.82 o 
   1   1  22      240.09      236.85     89.16 o 
   3   1  22       67.68      203.63    137.53 o 
  -4   2  22        1.04       76.89     72.45 o 
  -2   2  22      194.77      125.24     66.40 o 
   0   2  22      715.09      709.05    157.01 o 
   2   2  22        7.33       58.73    162.44 o 
  -3   3  22        0.21      123.33     59.14 o 
  -1   3  22      921.16      916.99    143.98 o 
   1   3  22       89.64       50.05     71.34 o 
   3   3  22      932.62     1046.89    145.07 o 
  -4   4  22      748.89      822.52    129.65 o 
  -2   4  22      757.69      639.96    220.19 o 
   0   4  22      205.72      172.67     92.19 o 
   2   4  22       78.01      245.22    148.48 o 
  -3   5  22       64.16       17.27    118.37 o 
  -1   5  22      447.33      511.38    254.41 o 
   1   5  22      897.67      783.49    141.59 o 
  -4   6  22      661.64      847.61    185.73 o 
  -2   6  22      584.72      437.79    148.20 o 
   0   6  22      159.93      243.43     97.74 o 
   2   6  22      926.54     1185.16    200.32 o 
  -3   7  22      125.53      102.54    123.37 o 
  -1   7  22        2.68       74.17     84.39 o 
   1   7  22      250.67      119.42    152.87 o 
  -2   8  22      257.48      218.18    146.11 o 
   0   8  22       90.84      153.16    163.68 o 
  -1   9  22        5.09      134.95    128.87 o 
  -3   1  23      568.10      480.25     83.61 o 
  -1   1  23      111.64      121.13     72.04 o 
   1   1  23      184.89      219.68    111.00 o 
  -4   2  23        7.00       64.02     65.96 o 
  -2   2  23        8.88      -32.85    119.34 o 
   0   2  23      191.44      377.31    185.56 o 
   2   2  23        1.66      127.36     87.21 o 
  -3   3  23      215.32       75.18     92.67 o 
  -1   3  23      455.35      498.45    105.64 o 
   1   3  23      384.73      424.43     85.18 o 
  -2   4  23        5.75       48.44     67.13 o 
   0   4  23      179.83      287.42    131.02 o 
  -3   5  23       12.81      -53.56    137.79 o 
  -1   5  23       26.06      -20.88     39.41 o 
   1   5  23      116.97      149.99     75.92 o 
  -2   6  23       99.61       36.19    139.83 o 
   0   6  23      150.33       57.06    103.25 o 
  -1   7  23       27.17       12.78     73.52 o 
  -2   0  24        1.69      145.39     95.89 o 
   0   0  24      773.51      995.26    163.11 o 
  -3   1  24     2511.12     2665.71    116.28 o 
  -1   1  24     1478.32     1490.23    129.46 o 
   1   1  24      162.37       98.02    117.90 o 
  -2   2  24      503.39      554.33    185.81 o 
   0   2  24      661.72      590.72    114.82 o 
  -1   3  24     1092.68     1084.75    103.86 o 
  -2   4  24     1512.74     1464.03    268.45 o 
   0   4  24      540.79      534.53    191.34 o 
  -1   5  24     1354.09     1448.09    178.39 o 
                                                 
